# Supplementary material for: N′-[(2Z)-4-Oxo-4-phenyl­but-2-en-2-yl]pyridine-4-carbohydrazide
Source: Acta Crystallogr Sect E Struct Rep Online. 2012 Jan 14;68(Pt 2):o412. doi: 10.1107/S1600536812000529 (PMC3275172; doi:10.1107/S1600536812000529)
Supplement: Supplementary file 1 [file e-68-0o412-sup1.cif]

##############################################################################
#                                                                            #
# This CIF contains the data in a paper accepted for publication in          #
# Acta Crystallographica Section E. It conforms to the requirements of       #
# Notes for Authors for Acta Crystallographica Section E, and has been       #
# peer reviewed under the auspices of the IUCr Commission on Journals.       #
#                                                                            #
# Full details of the Crystallographic Information File format               #
# are given in the paper "The Crystallographic Information File (CIF):       #
# a New Standard Archive File for Crystallography" by S. R. Hall, F. H.      #
# Allen and I. D. Brown [Acta Cryst. (1991), A47, 655-685].                  #
#                                                                            #
# The current version of the core CIF dictionary is obtainable from          #
# ftp://ftp.iucr.org/pub/cif_core.dic.                                       #
#                                                                            #
# Software is freely available for graphical display of the structure(s)     #
# in this CIF. For information consult the CIF software page                 #
# http://www.iucr.org/resources/cif/software.                                #
#                                                                            #
# This file may be used for bona fide research purposes within the           #
# scientific community so long as proper attribution is given to the journal # 
# article from which it was obtained.                                        #
#                                                                            #
##############################################################################
data_global
_audit_creation_method     SHELXL-97
_journal_date_recd_electronic     2012-01-03
_journal_date_accepted     2012-01-06
_journal_name_full     'Acta Crystallographica, Section E'
_journal_year     2012
_journal_volume     68
_journal_issue      2
_journal_page_first     o412
_journal_page_last     o412
_journal_paper_category     QO
_journal_paper_doi     10.1107/S1600536812000529
_journal_coeditor_code     HG5158
_publ_contact_author_name     ' Edward RT Tiekink '
_publ_contact_author_address
;
Department of Chemistry, University of Malaya,
50603 Kuala Lumpur, Malaysia
;
_publ_contact_author_email
;
edward.tiekink@gmail.com
;
_publ_contact_author_fax     ' +60 3 7967 4193 '
_publ_contact_author_phone     ' +60 3 7967 6775 '
_publ_section_title
;
<i>N</i>'-[(2<i>Z</i>)-4-Oxo-4-phenylbut-2-en-2-yl]pyridine-4-carbohydrazide
;
loop_
    _publ_author_name
    _publ_author_footnote
    _publ_author_address
    'Rahman Bikas'
;
Additional correspondence author, e-mail: bikas_r@yahoo.com.
;
;
Young Researchers Club, Tabriz Branch, Islamic Azad University,
Tabriz, Iran
;
    'Parisa Mahboubi Anarjan' .
;
Department of Chemistry, University of Zanjan, 45195-313 Zanjan, Iran
;
    'Sanam Aslekhademi' .
;
Department of Chemistry, Faculty of Science, Yasouj University, Yasouj, Iran
;
    'Ng, Seik Weng' .
;
     Department of Chemistry
     University of Malaya
     50603 Kuala Lumpur
     Malaysia
     and
     Chemistry Department
     Faculty of Science
     King Abdulaziz University
     PO Box 80203 Jeddah
     Saudi Arabia
;
    'Tiekink, Edward R. T.' .
;
Department of Chemistry, University of Malaya,
50603 Kuala Lumpur, Malaysia
;
data_I
_audit_creation_method     SHELXL-97
_chemical_name_systematic
;
<i>N</i>'-[(2<i>Z</i>)-4-Oxo-4-phenylbut-2-en-2-yl]pyridine-4-carbohydrazide
;
_chemical_name_common     ?
_chemical_formula_moiety     'C16 H15 N3 O2'
_chemical_formula_sum     'C16 H15 N3 O2'
_chemical_formula_iupac     'C16 H15 N3 O2'
_chemical_formula_weight     281.31
_chemical_melting_point     ?
_symmetry_cell_setting     monoclinic
_symmetry_space_group_name_H-M     'P 21/c'
_symmetry_space_group_name_Hall     '-P 2ybc'
loop_
    _symmetry_equiv_pos_as_xyz
    'x, y, z'
    '-x, y+1/2, -z+1/2'
    '-x, -y, -z'
    'x, -y-1/2, z-1/2'
_cell_length_a     15.7640(4)
_cell_length_b     6.51940(10)
_cell_length_c     13.3093(3)
_cell_angle_alpha     90.00
_cell_angle_beta     93.579(2)
_cell_angle_gamma     90.00
_cell_volume     1365.15(5)
_cell_formula_units_Z     4
_cell_measurement_reflns_used     2202
_cell_measurement_theta_min     2.8063
_cell_measurement_theta_max     76.4409
_cell_measurement_temperature     100(2)
_exptl_crystal_description     prism
_exptl_crystal_colour     colourless
_exptl_crystal_size_max     0.20
_exptl_crystal_size_mid     0.10
_exptl_crystal_size_min     0.05
_exptl_crystal_density_diffrn     1.369
_exptl_crystal_density_meas     ?
_exptl_crystal_density_method     'not measured'
_exptl_crystal_F_000     592
_exptl_absorpt_coefficient_mu     0.755
_exptl_absorpt_correction_type     multi-scan
_exptl_absorpt_process_details     '(CrysAlis PRO; Agilent, 2010)'
_exptl_absorpt_correction_T_min     0.8637
_exptl_absorpt_correction_T_max     0.9632
_diffrn_ambient_temperature     100(2)
_diffrn_radiation_type     CuK\a
_diffrn_radiation_wavelength     1.54184
_diffrn_radiation_source     'SuperNova (Cu) X-ray Source'
_diffrn_radiation_monochromator     Mirror
_diffrn_measurement_device_type
                  'Agilent SuperNova Dual diffractometer with an Atlas detector'
_diffrn_measurement_method     '\w scan'
_diffrn_detector_area_resol_mean     10.4041
_diffrn_reflns_number     5321
_diffrn_reflns_av_R_equivalents     0.0217
_diffrn_reflns_av_sigmaI/netI     0.0276
_diffrn_reflns_theta_min     2.81
_diffrn_reflns_theta_max     76.64
_diffrn_reflns_theta_full     76.64
_diffrn_measured_fraction_theta_max     0.977
_diffrn_measured_fraction_theta_full     0.976
_diffrn_reflns_limit_h_min     -14
_diffrn_reflns_limit_h_max     19
_diffrn_reflns_limit_k_min     -8
_diffrn_reflns_limit_k_max     4
_diffrn_reflns_limit_l_min     -13
_diffrn_reflns_limit_l_max     16
_diffrn_standards_number     0
_diffrn_standards_interval_count     0
_diffrn_standards_interval_time     0
_diffrn_standards_decay_%     0
_reflns_number_total     2808
_reflns_number_gt     2397
_reflns_threshold_expression     I>2\s(I)
_refine_ls_structure_factor_coef     Fsqd
_refine_ls_matrix_type     full
_refine_ls_R_factor_all     0.0464
_refine_ls_R_factor_gt     0.0387
_refine_ls_wR_factor_gt     0.1015
_refine_ls_wR_factor_ref     0.1089
_refine_ls_goodness_of_fit_ref     1.017
_refine_ls_restrained_S_all     1.017
_refine_ls_number_reflns     2808
_refine_ls_number_parameters     199
_refine_ls_number_restraints     0
_refine_ls_hydrogen_treatment     mixed
_refine_ls_weighting_scheme     calc
_refine_ls_weighting_details
         'calc w=1/[\s^2^(Fo^2^)+(0.0568P)^2^+0.4474P] where P=(Fo^2^+2Fc^2^)/3'
_atom_sites_solution_hydrogens     geom
_atom_sites_solution_primary     direct
_atom_sites_solution_secondary     difmap
_refine_ls_shift/su_max     0.001
_refine_ls_shift/su_mean     0.001
_refine_diff_density_max     0.296
_refine_diff_density_min     -0.226
_refine_ls_extinction_method     none
_refine_ls_extinction_coef     ?
loop_
    _atom_type_symbol
    _atom_type_description
    _atom_type_scat_dispersion_real
    _atom_type_scat_dispersion_imag
    _atom_type_scat_source
    'C' 'C' 0.0181 0.0091
                         'International Tables Vol C Tables 4.2.6.8 and 6.1.1.4'
    'H' 'H' 0.0000 0.0000
                         'International Tables Vol C Tables 4.2.6.8 and 6.1.1.4'
    'N' 'N' 0.0311 0.0180
                         'International Tables Vol C Tables 4.2.6.8 and 6.1.1.4'
    'O' 'O' 0.0492 0.0322
                         'International Tables Vol C Tables 4.2.6.8 and 6.1.1.4'
_computing_data_collection     'CrysAlis PRO (Agilent, 2010)'
_computing_cell_refinement     'CrysAlis PRO (Agilent, 2010)'
_computing_data_reduction     'CrysAlis PRO (Agilent, 2010)'
_computing_structure_solution     'SHELXS97 (Sheldrick, 2008)'
_computing_structure_refinement     'SHELXL97 (Sheldrick, 2008)'
_computing_molecular_graphics     'X-SEED (Barbour, 2001)'
_computing_publication_material     'publCIF (Westrip, 2010)'
loop_
    _atom_site_type_symbol
    _atom_site_label
    _atom_site_fract_x
    _atom_site_fract_y
    _atom_site_fract_z
    _atom_site_U_iso_or_equiv
    _atom_site_adp_type
    _atom_site_calc_flag
    _atom_site_refinement_flags
    _atom_site_occupancy
    _atom_site_symmetry_multiplicity
    _atom_site_disorder_assembly
    _atom_site_disorder_group
    O O1 0.64472(6) 0.16395(15) 0.10581(7) 0.0222(2) Uani d . 1 1 . .
    O O2 0.39259(6) 0.19577(14) 0.15136(7) 0.0192(2) Uani d . 1 1 . .
    N N1 0.93135(7) 0.45503(19) 0.21632(9) 0.0244(3) Uani d . 1 1 . .
    N N2 0.61169(7) 0.47152(17) 0.17399(9) 0.0182(2) Uani d . 1 1 . .
    N N3 0.52548(7) 0.43426(17) 0.15465(8) 0.0176(2) Uani d . 1 1 . .
    C C1 0.75840(8) 0.3754(2) 0.17323(9) 0.0170(3) Uani d . 1 1 . .
    C C2 0.81664(9) 0.2161(2) 0.18446(10) 0.0215(3) Uani d . 1 1 . .
    H H2A 0.7986 0.0775 0.1773 0.026 Uiso calc R 1 1 . .
    C C3 0.90178(9) 0.2629(2) 0.20629(11) 0.0249(3) Uani d . 1 1 . .
    H H3A 0.9411 0.1529 0.2145 0.030 Uiso calc R 1 1 . .
    C C4 0.87448(9) 0.6070(2) 0.20366(10) 0.0225(3) Uani d . 1 1 . .
    H H4 0.8945 0.7442 0.2095 0.027 Uiso calc R 1 1 . .
    C C5 0.78809(8) 0.5759(2) 0.18252(10) 0.0194(3) Uani d . 1 1 . .
    H H5 0.7502 0.6888 0.1746 0.023 Uiso calc R 1 1 . .
    C C6 0.66681(8) 0.3232(2) 0.14810(9) 0.0168(3) Uani d . 1 1 . .
    C C7 0.47294(8) 0.58056(19) 0.11764(9) 0.0170(3) Uani d . 1 1 . .
    C C8 0.50980(8) 0.7859(2) 0.09507(10) 0.0197(3) Uani d . 1 1 . .
    H H8A 0.5348 0.8469 0.1574 0.030 Uiso calc R 1 1 . .
    H H8B 0.4648 0.8758 0.0661 0.030 Uiso calc R 1 1 . .
    H H8C 0.5539 0.7695 0.0470 0.030 Uiso calc R 1 1 . .
    C C9 0.38667(8) 0.5408(2) 0.09966(10) 0.0174(3) Uani d . 1 1 . .
    H H9 0.3508 0.6492 0.0753 0.021 Uiso calc R 1 1 . .
    C C10 0.34988(8) 0.3474(2) 0.11585(9) 0.0166(3) Uani d . 1 1 . .
    C C11 0.25751(8) 0.3125(2) 0.08761(9) 0.0173(3) Uani d . 1 1 . .
    C C12 0.19729(8) 0.4687(2) 0.08987(10) 0.0204(3) Uani d . 1 1 . .
    H H12 0.2147 0.6046 0.1066 0.025 Uiso calc R 1 1 . .
    C C13 0.11164(9) 0.4262(2) 0.06766(11) 0.0251(3) Uani d . 1 1 . .
    H H13 0.0706 0.5322 0.0711 0.030 Uiso calc R 1 1 . .
    C C14 0.08620(9) 0.2289(2) 0.04045(11) 0.0260(3) Uani d . 1 1 . .
    H H14 0.0277 0.2003 0.0250 0.031 Uiso calc R 1 1 . .
    C C15 0.14599(9) 0.0735(2) 0.03576(11) 0.0248(3) Uani d . 1 1 . .
    H H15 0.1286 -0.0610 0.0163 0.030 Uiso calc R 1 1 . .
    C C16 0.23130(9) 0.1148(2) 0.05958(10) 0.0209(3) Uani d . 1 1 . .
    H H16 0.2721 0.0080 0.0568 0.025 Uiso calc R 1 1 . .
    H H2 0.6210(11) 0.549(3) 0.2275(14) 0.029(5) Uiso d . 1 1 . .
    H H3 0.5045(11) 0.308(3) 0.1636(13) 0.028(4) Uiso d . 1 1 . .
loop_
    _atom_site_aniso_label
    _atom_site_aniso_U_11
    _atom_site_aniso_U_22
    _atom_site_aniso_U_33
    _atom_site_aniso_U_12
    _atom_site_aniso_U_13
    _atom_site_aniso_U_23
    O1 0.0214(5) 0.0160(5) 0.0288(5) -0.0010(4) -0.0021(4) -0.0039(4)
    O2 0.0180(4) 0.0157(5) 0.0239(5) 0.0014(3) 0.0007(4) 0.0039(4)
    N1 0.0184(6) 0.0260(6) 0.0289(6) -0.0015(5) 0.0014(5) -0.0019(5)
    N2 0.0150(5) 0.0182(5) 0.0213(6) -0.0014(4) -0.0003(4) -0.0038(4)
    N3 0.0146(5) 0.0158(5) 0.0224(5) -0.0007(4) 0.0006(4) 0.0004(4)
    C1 0.0171(6) 0.0179(6) 0.0159(6) -0.0012(5) 0.0009(5) -0.0004(5)
    C2 0.0205(6) 0.0171(6) 0.0268(7) 0.0007(5) 0.0009(5) 0.0007(5)
    C3 0.0198(7) 0.0235(7) 0.0312(7) 0.0024(5) 0.0006(6) 0.0009(6)
    C4 0.0219(7) 0.0197(7) 0.0261(7) -0.0038(5) 0.0028(5) -0.0020(5)
    C5 0.0198(6) 0.0173(6) 0.0214(6) -0.0004(5) 0.0024(5) -0.0006(5)
    C6 0.0183(6) 0.0155(6) 0.0165(6) -0.0001(5) 0.0011(5) 0.0017(5)
    C7 0.0204(6) 0.0147(6) 0.0159(6) 0.0009(5) 0.0021(5) -0.0006(5)
    C8 0.0210(6) 0.0152(6) 0.0231(6) -0.0009(5) 0.0017(5) 0.0008(5)
    C9 0.0180(6) 0.0160(6) 0.0183(6) 0.0022(5) 0.0015(5) 0.0010(5)
    C10 0.0177(6) 0.0163(6) 0.0160(6) 0.0024(5) 0.0030(5) 0.0007(5)
    C11 0.0168(6) 0.0189(6) 0.0162(6) -0.0006(5) 0.0016(5) 0.0016(5)
    C12 0.0193(6) 0.0194(6) 0.0227(6) 0.0013(5) 0.0019(5) 0.0009(5)
    C13 0.0189(7) 0.0277(7) 0.0289(7) 0.0043(5) 0.0026(5) 0.0020(6)
    C14 0.0170(6) 0.0323(8) 0.0284(7) -0.0037(5) -0.0012(5) 0.0018(6)
    C15 0.0237(7) 0.0233(7) 0.0271(7) -0.0050(5) 0.0003(5) -0.0014(6)
    C16 0.0209(7) 0.0196(7) 0.0223(6) 0.0003(5) 0.0024(5) 0.0000(5)
loop_
    _geom_bond_atom_site_label_1
    _geom_bond_atom_site_label_2
    _geom_bond_site_symmetry_2
    _geom_bond_distance
    _geom_bond_publ_flag
    O1 C6 . 1.2213(16) ?
    O2 C10 . 1.2705(15) ?
    N1 C4 . 1.3395(18) ?
    N1 C3 . 1.3401(18) ?
    N2 C6 . 1.3587(17) ?
    N2 N3 . 1.3887(15) ?
    N2 H2 . 0.878(18) ?
    N3 C7 . 1.3369(16) ?
    N3 H3 . 0.899(18) ?
    C1 C2 . 1.3884(18) ?
    C1 C5 . 1.3914(18) ?
    C1 C6 . 1.5006(17) ?
    C2 C3 . 1.3894(19) ?
    C2 H2A . 0.9500 ?
    C3 H3A . 0.9500 ?
    C4 C5 . 1.3882(19) ?
    C4 H4 . 0.9500 ?
    C5 H5 . 0.9500 ?
    C7 C9 . 1.3905(18) ?
    C7 C8 . 1.4973(17) ?
    C8 H8A . 0.9800 ?
    C8 H8B . 0.9800 ?
    C8 H8C . 0.9800 ?
    C9 C10 . 1.4097(18) ?
    C9 H9 . 0.9500 ?
    C10 C11 . 1.4984(17) ?
    C11 C12 . 1.3938(18) ?
    C11 C16 . 1.3974(19) ?
    C12 C13 . 1.3918(18) ?
    C12 H12 . 0.9500 ?
    C13 C14 . 1.389(2) ?
    C13 H13 . 0.9500 ?
    C14 C15 . 1.388(2) ?
    C14 H14 . 0.9500 ?
    C15 C16 . 1.3887(19) ?
    C15 H15 . 0.9500 ?
    C16 H16 . 0.9500 ?
loop_
    _geom_angle_atom_site_label_1
    _geom_angle_atom_site_label_2
    _geom_angle_atom_site_label_3
    _geom_angle_site_symmetry_1
    _geom_angle_site_symmetry_3
    _geom_angle
    _geom_angle_publ_flag
    C4 N1 C3 . . 116.92(12) ?
    C6 N2 N3 . . 117.55(11) ?
    C6 N2 H2 . . 122.5(11) ?
    N3 N2 H2 . . 111.3(11) ?
    C7 N3 N2 . . 121.34(11) ?
    C7 N3 H3 . . 118.6(11) ?
    N2 N3 H3 . . 120.0(11) ?
    C2 C1 C5 . . 118.48(12) ?
    C2 C1 C6 . . 118.35(12) ?
    C5 C1 C6 . . 123.13(12) ?
    C1 C2 C3 . . 118.80(13) ?
    C1 C2 H2A . . 120.6 ?
    C3 C2 H2A . . 120.6 ?
    N1 C3 C2 . . 123.49(13) ?
    N1 C3 H3A . . 118.3 ?
    C2 C3 H3A . . 118.3 ?
    N1 C4 C5 . . 123.92(13) ?
    N1 C4 H4 . . 118.0 ?
    C5 C4 H4 . . 118.0 ?
    C4 C5 C1 . . 118.39(12) ?
    C4 C5 H5 . . 120.8 ?
    C1 C5 H5 . . 120.8 ?
    O1 C6 N2 . . 123.60(12) ?
    O1 C6 C1 . . 122.56(12) ?
    N2 C6 C1 . . 113.82(11) ?
    N3 C7 C9 . . 120.46(12) ?
    N3 C7 C8 . . 118.20(11) ?
    C9 C7 C8 . . 121.33(11) ?
    C7 C8 H8A . . 109.5 ?
    C7 C8 H8B . . 109.5 ?
    H8A C8 H8B . . 109.5 ?
    C7 C8 H8C . . 109.5 ?
    H8A C8 H8C . . 109.5 ?
    H8B C8 H8C . . 109.5 ?
    C7 C9 C10 . . 123.22(12) ?
    C7 C9 H9 . . 118.4 ?
    C10 C9 H9 . . 118.4 ?
    O2 C10 C9 . . 122.62(12) ?
    O2 C10 C11 . . 117.35(11) ?
    C9 C10 C11 . . 120.00(11) ?
    C12 C11 C16 . . 119.30(12) ?
    C12 C11 C10 . . 122.43(12) ?
    C16 C11 C10 . . 118.26(12) ?
    C13 C12 C11 . . 120.19(13) ?
    C13 C12 H12 . . 119.9 ?
    C11 C12 H12 . . 119.9 ?
    C14 C13 C12 . . 120.03(13) ?
    C14 C13 H13 . . 120.0 ?
    C12 C13 H13 . . 120.0 ?
    C15 C14 C13 . . 120.13(13) ?
    C15 C14 H14 . . 119.9 ?
    C13 C14 H14 . . 119.9 ?
    C16 C15 C14 . . 119.93(13) ?
    C16 C15 H15 . . 120.0 ?
    C14 C15 H15 . . 120.0 ?
    C15 C16 C11 . . 120.38(13) ?
    C15 C16 H16 . . 119.8 ?
    C11 C16 H16 . . 119.8 ?
loop_
    _geom_torsion_atom_site_label_1
    _geom_torsion_atom_site_label_2
    _geom_torsion_atom_site_label_3
    _geom_torsion_atom_site_label_4
    _geom_torsion_site_symmetry_1
    _geom_torsion_site_symmetry_2
    _geom_torsion_site_symmetry_3
    _geom_torsion_site_symmetry_4
    _geom_torsion
    _geom_torsion_publ_flag
    C6 N2 N3 C7 . . . . -138.25(13) ?
    C5 C1 C2 C3 . . . . 1.2(2) ?
    C6 C1 C2 C3 . . . . 179.09(12) ?
    C4 N1 C3 C2 . . . . -0.4(2) ?
    C1 C2 C3 N1 . . . . -0.6(2) ?
    C3 N1 C4 C5 . . . . 0.9(2) ?
    N1 C4 C5 C1 . . . . -0.4(2) ?
    C2 C1 C5 C4 . . . . -0.68(19) ?
    C6 C1 C5 C4 . . . . -178.49(12) ?
    N3 N2 C6 O1 . . . . 2.78(19) ?
    N3 N2 C6 C1 . . . . -179.11(10) ?
    C2 C1 C6 O1 . . . . -24.59(19) ?
    C5 C1 C6 O1 . . . . 153.23(13) ?
    C2 C1 C6 N2 . . . . 157.27(12) ?
    C5 C1 C6 N2 . . . . -24.91(18) ?
    N2 N3 C7 C9 . . . . -179.40(11) ?
    N2 N3 C7 C8 . . . . 1.39(18) ?
    N3 C7 C9 C10 . . . . -1.89(19) ?
    C8 C7 C9 C10 . . . . 177.29(12) ?
    C7 C9 C10 O2 . . . . 2.3(2) ?
    C7 C9 C10 C11 . . . . -175.56(11) ?
    O2 C10 C11 C12 . . . . 151.66(13) ?
    C9 C10 C11 C12 . . . . -30.34(18) ?
    O2 C10 C11 C16 . . . . -27.33(17) ?
    C9 C10 C11 C16 . . . . 150.67(12) ?
    C16 C11 C12 C13 . . . . 2.1(2) ?
    C10 C11 C12 C13 . . . . -176.86(12) ?
    C11 C12 C13 C14 . . . . -1.8(2) ?
    C12 C13 C14 C15 . . . . 0.3(2) ?
    C13 C14 C15 C16 . . . . 0.8(2) ?
    C14 C15 C16 C11 . . . . -0.5(2) ?
    C12 C11 C16 C15 . . . . -1.0(2) ?
    C10 C11 C16 C15 . . . . 178.01(12) ?
loop_
    _geom_hbond_atom_site_label_D
    _geom_hbond_atom_site_label_H
    _geom_hbond_atom_site_label_A
    _geom_hbond_site_symmetry_A
    _geom_hbond_distance_DH
    _geom_hbond_distance_HA
    _geom_hbond_distance_DA
    _geom_hbond_angle_DHA
    N2 H2 O2 2_655 0.88(2) 1.90(2) 2.750(2) 163(2)
    N3 H3 O2 . 0.90(2) 1.91(2) 2.6070(10)
                                        133(2)
