# Supplementary material for: N′-[(2Z)-4-Oxo-4-phenyl­but-2-en-2-yl]pyridine-4-carbohydrazide
Source: Acta Crystallogr Sect E Struct Rep Online. 2012 Jan 14;68(Pt 2):o412. doi: 10.1107/S1600536812000529 (PMC3275172; doi:10.1107/S1600536812000529)
Supplement: Supplementary file 2 [file e-68-0o412-Isup2.hkl]

# 
# h,k,l, Fc-squared, Fo-squared, sigma(Fo-squared) and status flag 
# 
data_I
_shelx_title '  P21/c' 
_shelx_refln_list_code          4 
_shelx_F_calc_maximum      126.04 
_exptl_crystal_F_000       592.00 
_reflns_d_resolution_high  0.7924 
 
loop_ 
 _symmetry_equiv_pos_as_xyz 
 'x, y, z' 
 '-x, y+1/2, -z+1/2' 
 '-x, -y, -z' 
 'x, -y-1/2, z-1/2' 
 
_cell_length_a    15.7640 
_cell_length_b     6.5194 
_cell_length_c    13.3093 
_cell_angle_alpha  90.000 
_cell_angle_beta   93.579 
_cell_angle_gamma  90.000 
 
_shelx_F_squared_multiplier     1.000 
 
loop_ 
 _refln_index_h 
 _refln_index_k 
 _refln_index_l 
 _refln_F_squared_calc 
 _refln_F_squared_meas 
 _refln_F_squared_sigma 
 _refln_observed_status 
   1   0   0     2104.56     2014.87      8.30 o 
   2   0   0      421.97      417.62      5.37 o 
   3   0   0     4325.65     3974.37     20.83 o 
   4   0   0     4611.11     4698.92     26.87 o 
   5   0   0       41.80       16.51      2.18 o 
   6   0   0      438.42      465.27     10.57 o 
   7   0   0    12775.13    13460.03     62.80 o 
   8   0   0     4568.47     5185.54     42.29 o 
   9   0   0        4.22        4.29      1.94 o 
  10   0   0      144.76      178.00      9.17 o 
  11   0   0       57.10       55.39      5.64 o 
  12   0   0        0.14       -0.47      1.46 o 
  13   0   0       76.14       72.94      5.23 o 
  14   0   0      316.78      300.79     16.31 o 
  15   0   0      524.92      454.19     20.10 o 
  16   0   0       20.75       20.45      5.52 o 
  17   0   0        5.82        3.31      3.07 o 
  18   0   0        6.78        9.12      3.42 o 
  19   0   0      121.83      136.64      7.48 o 
   1   1   0      316.78      312.36      3.57 o 
   2   1   0      604.58      546.11      3.19 o 
   3   1   0        6.49        7.48      0.68 o 
   4   1   0      206.24      202.78      3.23 o 
   5   1   0      465.92      473.61      7.16 o 
   6   1   0       92.84       97.64      3.41 o 
   7   1   0     2569.93     2781.28     19.50 o 
   8   1   0      609.94      635.91     16.16 o 
   9   1   0        9.18        8.33      1.59 o 
  10   1   0      143.79      165.36      6.24 o 
  11   1   0      134.20      129.97      8.97 o 
  12   1   0      171.93      160.71      4.62 o 
  13   1   0       22.68       20.86      1.96 o 
  14   1   0        0.07       -0.96      1.56 o 
  15   1   0       19.96        9.69      2.75 o 
  16   1   0      146.67      141.52      7.90 o 
  17   1   0        0.03        0.48      1.90 o 
  18   1   0       30.62       24.10      2.85 o 
  19   1   0        0.28       -0.24      1.11 o 
   0   2   0        2.10        3.77      1.39 o 
   1   2   0       52.73       52.60      2.31 o 
   2   2   0       28.67       37.70      1.89 o 
   3   2   0      968.62      895.71      9.91 o 
   4   2   0        9.58        7.03      1.95 o 
   5   2   0      816.46      882.04     16.70 o 
   6   2   0       47.09       32.35      3.84 o 
   7   2   0       39.54       28.75      4.02 o 
   8   2   0       13.67        9.72      2.83 o 
   9   2   0       88.63      110.52      8.05 o 
  10   2   0        7.46        5.36      2.76 o 
  11   2   0      275.81      289.25      9.13 o 
  12   2   0     1464.40     1556.62     14.52 o 
  13   2   0      484.27      506.41      9.63 o 
  14   2   0       15.76       21.10      2.30 o 
  15   2   0      383.87      375.77      9.51 o 
  16   2   0       24.86       27.57      3.71 o 
  17   2   0       10.95       11.53      2.54 o 
  18   2   0        5.52        4.46      1.20 o 
   1   3   0      336.58      360.03      6.17 o 
   2   3   0     4530.56     4992.98     36.41 o 
   3   3   0     1326.90     1378.62     23.60 o 
   4   3   0       82.84      108.58      7.23 o 
   5   3   0     2617.73     2979.09     39.03 o 
   6   3   0       19.20       10.77      3.19 o 
   7   3   0        4.67       -0.36      2.88 o 
   8   3   0        0.25       -2.79      3.44 o 
   9   3   0      263.42      245.15     14.51 o 
  10   3   0     2278.08     2357.96     23.38 o 
  11   3   0        3.73        3.68      1.72 o 
  12   3   0     1118.14     1146.85     16.14 o 
  13   3   0      514.91      534.24     11.10 o 
  14   3   0        0.14        2.13      1.58 o 
  15   3   0        7.47        5.69      2.17 o 
  16   3   0       49.62       52.06      5.25 o 
  17   3   0       90.81      124.21      8.92 o 
  18   3   0        0.00       -1.36      1.36 o 
   0   4   0        3.67        4.09      2.69 o 
   1   4   0       72.94       66.50      4.58 o 
   2   4   0      752.52      810.67     14.35 o 
   3   4   0       25.56       25.48      3.10 o 
   4   4   0      217.91      215.96     11.75 o 
   5   4   0       12.54       17.91      4.28 o 
   6   4   0      174.74      173.71     11.64 o 
   7   4   0        2.97       -0.50      1.92 o 
   8   4   0      373.05      341.84      9.11 o 
   9   4   0     1082.38     1096.36     16.68 o 
  10   4   0     1493.19     1475.17     22.78 o 
  11   4   0      263.88      256.16     10.48 o 
  12   4   0       20.48       23.21      3.35 o 
  13   4   0       20.23       23.78      3.32 o 
  14   4   0       88.92       87.50      5.26 o 
  15   4   0       13.12       17.18      2.44 o 
  16   4   0       23.13       25.48      3.84 o 
  17   4   0      480.55      592.89     12.46 o 
   1   5   0        8.55        7.82      2.22 o 
   2   5   0      144.77      141.26      5.06 o 
   3   5   0      461.53      464.42     13.03 o 
   4   5   0        3.04        3.33      1.93 o 
   5   5   0      199.64      214.50      8.97 o 
   6   5   0        0.03        2.02      1.53 o 
   7   5   0       41.56       39.85      4.03 o 
   8   5   0       36.88       33.70      3.86 o 
   9   5   0       16.74       12.77      2.76 o 
  10   5   0      518.92      440.58     12.29 o 
  11   5   0      106.43      110.98      5.64 o 
  12   5   0      189.50      191.62      6.28 o 
  13   5   0       90.64       86.49      4.04 o 
  14   5   0        0.61        0.47      1.08 o 
  15   5   0       63.77       59.64      4.54 o 
   0   6   0       95.63       95.45      8.77 o 
   1   6   0      426.32      474.92     13.29 o 
   2   6   0      258.20      249.56     10.80 o 
   3   6   0     1964.15     2051.19     27.50 o 
   4   6   0      141.50      129.22      6.92 o 
   5   6   0      372.83      317.84     10.66 o 
   6   6   0       54.42       60.49      4.77 o 
   7   6   0       32.51       31.77      2.78 o 
   8   6   0        0.02       -1.41      1.41 o 
   9   6   0       55.47       56.62      3.70 o 
  10   6   0      227.60      194.88      5.53 o 
  11   6   0       24.55       20.22      1.89 o 
  12   6   0       94.30       90.46      3.52 o 
  13   6   0       99.62      125.81      5.53 o 
   1   7   0       43.42       44.96      3.91 o 
   2   7   0       36.68       44.95      3.70 o 
   3   7   0      264.83      261.41      8.30 o 
   4   7   0       98.11       81.85      7.92 o 
   5   7   0      128.33      112.44      5.67 o 
   6   7   0       28.49       35.21      2.81 o 
   7   7   0        2.22       -0.83      1.85 o 
   8   7   0       26.40       27.41      3.44 o 
   9   7   0        9.58        5.87      1.87 o 
  10   7   0        7.80       10.77      1.74 o 
   1   8   0      175.67      181.64      5.66 o 
   2   8   0       37.19       40.38      2.82 o 
 -19   1   1       24.92       21.39      3.62 o 
 -18   1   1        8.89        9.01      1.99 o 
 -17   1   1        4.64        5.78      2.19 o 
 -16   1   1       26.32       33.09      4.03 o 
 -15   1   1      284.95      259.06     11.44 o 
 -14   1   1      465.91      481.58     11.51 o 
 -13   1   1       24.90       23.16      1.90 o 
 -12   1   1      426.03      421.50      8.26 o 
 -11   1   1       49.81       45.91      5.49 o 
 -10   1   1      293.07      323.51     14.78 o 
  -9   1   1        0.19       -1.44      1.44 o 
  -8   1   1        7.74       19.40      1.96 o 
  -7   1   1        6.97       12.87      1.55 o 
  -6   1   1      237.83      258.56      5.37 o 
  -5   1   1      711.10      708.52     13.13 o 
  -4   1   1        8.15        8.18      1.84 o 
  -3   1   1      763.50      733.74     11.02 o 
  -2   1   1       24.11       29.21      2.42 o 
  -1   1   1     4372.60     4159.75     24.26 o 
   0   1   1     5248.01     5083.97     13.33 o 
   1   1   1      230.08      245.00      6.14 o 
   2   1   1      783.83      785.31      7.09 o 
   3   1   1      234.77      199.81      3.67 o 
   4   1   1        1.43        1.71      0.80 o 
   5   1   1      752.31      806.47      9.15 o 
   6   1   1       16.91       18.85      1.76 o 
   7   1   1     2307.05     2507.70     16.46 o 
   8   1   1        8.01        8.87      1.38 o 
   9   1   1       16.10       18.65      2.22 o 
  10   1   1      475.03      467.71     16.23 o 
  11   1   1      116.88      138.92      6.28 o 
  12   1   1     1941.16     2036.20     16.44 o 
  13   1   1       28.60       14.03      2.20 o 
  14   1   1      241.58      220.99     21.48 o 
  15   1   1      200.65      184.52      9.12 o 
  16   1   1      176.91      181.11      8.69 o 
  17   1   1        1.93        0.56      2.88 o 
  18   1   1       33.24       50.01      5.02 o 
  19   1   1      251.48      330.51      7.27 o 
 -19   2   1       67.88       69.63      4.16 o 
 -18   2   1       11.80       15.97      3.10 o 
 -17   2   1        2.19        0.35      1.38 o 
 -16   2   1       66.71       63.41      6.56 o 
 -15   2   1        5.01        2.77      1.58 o 
 -14   2   1       32.15       32.77      2.72 o 
 -13   2   1      205.83      213.94      6.21 o 
 -12   2   1      398.39      389.52      7.44 o 
 -11   2   1      105.24      112.33      6.53 o 
 -10   2   1      330.53      294.32     13.60 o 
  -9   2   1       44.42       47.17      5.53 o 
  -8   2   1        0.16        2.90      1.92 o 
  -7   2   1       40.04       35.88      4.38 o 
  -6   2   1       82.06       80.06      5.66 o 
  -5   2   1       19.49       18.67      2.90 o 
  -4   2   1       52.31       42.12      4.21 o 
  -3   2   1      550.02      539.23      8.55 o 
  -2   2   1       30.02       23.98      2.00 o 
  -1   2   1       48.80       37.79      1.56 o 
   0   2   1       16.07       19.47      1.47 o 
   1   2   1      168.93      138.25      6.10 o 
   2   2   1      392.52      359.33      4.88 o 
   3   2   1       16.87       15.27      0.84 o 
   4   2   1     2859.74     3003.42     13.44 o 
   5   2   1     4323.78     4495.69     26.21 o 
   6   2   1        2.69       -0.69      1.64 o 
   7   2   1       86.60       93.52      6.56 o 
   8   2   1      132.27      112.08      7.71 o 
   9   2   1       21.69       22.18      3.96 o 
  10   2   1       45.15       33.48      4.98 o 
  11   2   1        8.84        8.38      1.75 o 
  12   2   1     4138.57     4240.65     24.54 o 
  13   2   1      290.44      281.28      7.32 o 
  14   2   1      352.28      325.28      7.84 o 
  15   2   1       14.21       24.72      3.53 o 
  16   2   1       13.29       17.79      2.87 o 
  17   2   1       20.72       12.75      2.36 o 
  18   2   1        0.51        4.04      1.82 o 
 -18   3   1        0.95       -0.70      1.59 o 
 -17   3   1       66.93       78.49      5.41 o 
 -16   3   1       71.97       78.55      6.45 o 
 -15   3   1      124.55      120.63      8.14 o 
 -14   3   1       19.73       17.52      2.39 o 
 -13   3   1      310.04      324.04      8.64 o 
 -12   3   1      524.20      525.73     10.95 o 
 -11   3   1      132.34      138.02      8.62 o 
 -10   3   1     2176.15     2150.70     22.29 o 
  -9   3   1      579.11      582.94     22.60 o 
  -8   3   1      102.02      109.61      9.56 o 
  -7   3   1     1551.12     1539.43     32.73 o 
  -6   3   1      113.28      114.07      8.65 o 
  -5   3   1      708.26      757.25     20.46 o 
  -4   3   1      747.99      843.30     20.49 o 
  -3   3   1      382.65      418.29     11.21 o 
  -2   3   1     1011.63     1039.53     14.26 o 
  -1   3   1      358.08      355.56     10.13 o 
   0   3   1     1563.99     1661.93     13.10 o 
   1   3   1      225.99      243.55      6.13 o 
   2   3   1      240.71      307.95      5.71 o 
   3   3   1        1.99        1.33      0.84 o 
   4   3   1       88.43       94.13      4.00 o 
   5   3   1      546.38      603.05     15.60 o 
   6   3   1       44.68       48.58      5.03 o 
   7   3   1       61.95       56.21      5.58 o 
   8   3   1        6.17        5.01      2.28 o 
   9   3   1       40.29       35.50      5.25 o 
  10   3   1        1.89       -0.16      1.83 o 
  11   3   1       33.11       31.80      3.16 o 
  12   3   1       29.44       29.32      3.70 o 
  13   3   1        1.56        1.86      1.60 o 
  14   3   1       25.81       20.27      2.56 o 
  15   3   1       56.85       55.99      5.76 o 
  16   3   1       28.17       27.73      3.91 o 
  17   3   1       39.86       34.75      4.13 o 
  18   3   1       12.92       17.45      2.10 o 
 -17   4   1      221.30      280.13      8.82 o 
 -16   4   1       21.48       22.25      3.76 o 
 -15   4   1       55.78       57.14      3.87 o 
 -14   4   1       22.16       25.54      3.15 o 
 -13   4   1       34.61       37.87      3.93 o 
 -12   4   1      107.48      100.91      6.13 o 
 -11   4   1        8.60       13.09      2.70 o 
 -10   4   1      124.82      150.98      7.50 o 
  -9   4   1       57.08       46.82      3.79 o 
  -8   4   1        7.22        4.40      1.49 o 
  -7   4   1        0.01       -1.27      2.04 o 
  -6   4   1      101.30      110.25      9.81 o 
  -5   4   1      203.65      222.16     13.17 o 
  -4   4   1      482.58      461.45     18.12 o 
  -3   4   1       11.92       14.71      2.59 o 
  -2   4   1        6.01        7.33      2.00 o 
  -1   4   1      138.92      126.81      5.96 o 
   0   4   1      112.47      112.91      5.81 o 
   1   4   1      113.16      109.65      5.71 o 
   2   4   1     1153.87     1328.28     19.10 o 
   3   4   1       70.27       64.07      4.11 o 
   4   4   1      197.84      194.62      7.08 o 
   5   4   1      187.11      170.16     10.62 o 
   6   4   1      111.53       96.36      8.30 o 
   7   4   1       97.53      104.06      6.06 o 
   8   4   1      103.17       87.38      4.66 o 
   9   4   1     2519.79     2525.32     35.75 o 
  10   4   1      601.77      583.97     14.29 o 
  11   4   1      545.37      527.92     13.81 o 
  12   4   1        8.01        4.58      2.10 o 
  13   4   1      101.43      104.57      6.05 o 
  14   4   1       64.07       67.59      4.70 o 
  15   4   1        2.77        1.48      1.64 o 
  16   4   1       63.42       78.85      5.92 o 
  17   4   1        9.92        9.96      1.86 o 
 -15   5   1       15.97       13.27      2.55 o 
 -14   5   1       14.30       14.93      1.99 o 
 -13   5   1       21.83       27.85      2.45 o 
 -12   5   1       82.82       89.28      5.23 o 
 -11   5   1       67.57       74.38      5.13 o 
 -10   5   1       50.94       50.01      4.43 o 
  -9   5   1      170.18      183.12      8.22 o 
  -8   5   1      119.33      112.23      6.54 o 
  -7   5   1      231.79      252.41      7.64 o 
  -6   5   1       39.13       35.22      3.55 o 
  -5   5   1      201.26      171.17      6.04 o 
  -4   5   1       96.41       90.17      8.16 o 
  -3   5   1      210.67      193.87      6.83 o 
  -2   5   1        1.53        0.35      1.50 o 
  -1   5   1      455.65      449.12      9.37 o 
   0   5   1      116.44      116.37      4.73 o 
   1   5   1        7.58        7.28      1.93 o 
   2   5   1     1763.97     1813.50     26.01 o 
   3   5   1     1002.25      950.55     20.61 o 
   4   5   1      237.51      232.58     14.19 o 
   5   5   1       21.74       26.70      3.42 o 
   6   5   1        6.89        1.85      1.82 o 
   7   5   1        1.63        1.75      1.59 o 
   8   5   1       11.16        5.63      1.74 o 
   9   5   1       52.68       53.74      3.73 o 
  10   5   1      322.27      266.90      7.99 o 
  11   5   1        1.25        1.58      1.75 o 
  12   5   1        8.62        6.89      1.70 o 
  13   5   1      114.95      108.03      4.41 o 
  14   5   1       62.23       60.57      3.71 o 
  15   5   1        8.40        6.37      1.96 o 
 -13   6   1        0.82       -1.29      1.29 o 
 -12   6   1      140.20      180.96      5.51 o 
 -11   6   1       20.37       16.18      1.73 o 
 -10   6   1      146.26      147.57      6.11 o 
  -9   6   1       27.17       26.31      3.03 o 
  -8   6   1       12.24       11.06      2.36 o 
  -7   6   1       35.72       29.91      3.34 o 
  -6   6   1        1.10       -0.57      4.47 o 
  -5   6   1      876.06      801.62     18.70 o 
  -4   6   1       79.86       75.97      5.33 o 
  -3   6   1      616.57      650.49     15.14 o 
  -2   6   1       14.59       22.07      3.19 o 
  -1   6   1        7.27        5.64      2.03 o 
   0   6   1       64.41       62.05      8.96 o 
   1   6   1       45.20       37.89      3.97 o 
   2   6   1      745.40      807.02     17.58 o 
   3   6   1     1220.27     1253.52     21.59 o 
   4   6   1       20.32       17.63      3.10 o 
   5   6   1       90.08       90.91      5.91 o 
   6   6   1        7.97       10.93      2.48 o 
   7   6   1        9.64        7.42      2.90 o 
   8   6   1        3.20        4.27      1.70 o 
   9   6   1        0.18        0.16      1.22 o 
  10   6   1      171.22      152.25      4.21 o 
  11   6   1      120.07      116.65      5.14 o 
  12   6   1       82.36       85.49      3.74 o 
  13   6   1       50.59       46.46      3.42 o 
 -10   7   1        1.49        2.57      1.26 o 
  -9   7   1       90.44      110.41      5.68 o 
  -8   7   1       61.60       78.18      5.46 o 
  -7   7   1        0.00       -2.31      2.31 o 
  -6   7   1      104.24      114.09      7.48 o 
  -5   7   1        0.23        2.94      2.09 o 
  -4   7   1        2.02        3.08      2.20 o 
  -3   7   1       76.76       74.74      4.36 o 
  -2   7   1       32.03       32.36      3.17 o 
  -1   7   1       27.84       20.53      2.61 o 
   0   7   1        5.37        5.36      2.48 o 
   1   7   1        1.31       -0.18      2.23 o 
   2   7   1        9.06        6.09      2.13 o 
   3   7   1       72.98       64.40      4.80 o 
   4   7   1      148.45      121.90      5.62 o 
   5   7   1       51.72       43.34      3.36 o 
   6   7   1        0.28        0.32      1.26 o 
   7   7   1        3.20        1.56      1.76 o 
   8   7   1       37.59       34.72      3.66 o 
   9   7   1       49.46       46.82      3.68 o 
  10   7   1        0.19        1.48      1.12 o 
  -3   8   1       16.08       15.29      1.92 o 
  -2   8   1       27.29       29.51      2.61 o 
  -1   8   1        6.10        8.21      1.66 o 
   0   8   1      227.29      248.68      7.18 o 
   1   8   1       66.57       74.97      3.81 o 
 -19   0   2       35.38       36.37      4.06 o 
 -18   0   2       67.47      104.41      7.88 o 
 -17   0   2      231.14      221.16     12.65 o 
 -16   0   2       41.03       41.64      6.42 o 
 -15   0   2      368.44      370.01     18.03 o 
 -14   0   2      296.26      323.82     16.71 o 
 -13   0   2       21.71       21.78      5.26 o 
 -12   0   2       36.89       32.98      5.25 o 
 -11   0   2      135.61      134.51      8.11 o 
 -10   0   2      293.51      295.25     11.36 o 
  -9   0   2        5.34        7.62      2.27 o 
  -8   0   2     2298.83     2350.94     27.42 o 
  -7   0   2      517.42      494.29     11.56 o 
  -6   0   2      485.65      462.05     10.15 o 
  -5   0   2       46.19       52.96      3.26 o 
  -4   0   2        2.49        0.02      1.01 o 
  -3   0   2        5.59        2.30      1.32 o 
  -2   0   2      213.00      214.79      5.30 o 
  -1   0   2        6.52        7.78      1.39 o 
   0   0   2      616.09      594.07      8.70 o 
   1   0   2       41.75       64.50      3.03 o 
   2   0   2       96.85       95.29      3.79 o 
   3   0   2       58.17       57.32     11.67 o 
   4   0   2      726.19      682.00     11.57 o 
   5   0   2      452.08      500.28     10.78 o 
   6   0   2      141.93      144.98      6.50 o 
   7   0   2     3261.15     3561.01     34.68 o 
   8   0   2      377.94      384.82     12.47 o 
   9   0   2      313.46      315.85     12.12 o 
  10   0   2      181.72      182.86      9.85 o 
  11   0   2       38.09       45.54      5.66 o 
  12   0   2       43.33       50.05      8.61 o 
  13   0   2       25.82       24.43      3.67 o 
  14   0   2       25.36       18.03      4.98 o 
  15   0   2       13.23        5.04      3.21 o 
  16   0   2      442.54      457.70     19.51 o 
  17   0   2        1.27       -0.57      2.70 o 
  18   0   2       34.49       27.03      4.22 o 
  19   0   2      141.58      178.38      7.86 o 
 -19   1   2       23.44       22.64      3.92 o 
 -18   1   2        0.00        0.73      1.44 o 
 -17   1   2        7.80        5.87      2.13 o 
 -16   1   2        8.05       11.84      2.85 o 
 -15   1   2        0.94        2.91      2.36 o 
 -14   1   2      466.19      479.38     14.26 o 
 -13   1   2      498.67      492.88     14.06 o 
 -12   1   2      188.81      167.48      6.57 o 
 -11   1   2      876.16      754.95     23.32 o 
 -10   1   2       19.17       26.80      4.06 o 
  -9   1   2      237.79      266.11     11.36 o 
  -8   1   2     1036.42     1044.00     12.55 o 
  -7   1   2      774.56      711.63     13.62 o 
  -6   1   2       76.79       84.79      2.97 o 
  -5   1   2       36.37       36.49      1.78 o 
  -4   1   2     4853.93     4356.42     54.33 o 
  -3   1   2     2544.24     2350.80     64.59 o 
  -2   1   2    12216.21    11809.58     50.12 o 
  -1   1   2     2512.51     2439.37     34.51 o 
   0   1   2    15886.25    15441.69     68.76 o 
   1   1   2     2321.67     2151.10     11.52 o 
   2   1   2       46.81       37.23      1.96 o 
   3   1   2     4144.82     3987.25     15.46 o 
   4   1   2     1560.21     1584.28     12.55 o 
   5   1   2     2226.29     2307.01     16.60 o 
   6   1   2      337.77      357.25      7.17 o 
   7   1   2     1003.21     1050.06     15.78 o 
   8   1   2       41.76       39.93      2.95 o 
   9   1   2        6.63        1.71      1.05 o 
  10   1   2      602.51      599.70     11.71 o 
  11   1   2       45.17       47.91      5.77 o 
  12   1   2      470.10      447.20      7.11 o 
  13   1   2      225.92      249.23     16.97 o 
  14   1   2       34.15       32.44      5.32 o 
  15   1   2       26.22       30.86      3.98 o 
  16   1   2       79.21       88.78      6.56 o 
  17   1   2       66.71       84.10      5.47 o 
  18   1   2       44.83       55.63      4.28 o 
  19   1   2      149.22      193.72      5.25 o 
 -19   2   2        2.37        4.47      1.42 o 
 -18   2   2        0.02       -1.49      1.80 o 
 -17   2   2       31.74       24.22      5.91 o 
 -16   2   2      192.64      197.24      6.69 o 
 -15   2   2       37.09       22.96      3.24 o 
 -14   2   2      336.12      361.43      7.90 o 
 -13   2   2       84.97       87.52      4.04 o 
 -12   2   2      218.64      223.17      9.90 o 
 -11   2   2       10.32        9.14      1.74 o 
 -10   2   2      177.21      153.46     11.34 o 
  -9   2   2       69.10       56.48      6.83 o 
  -8   2   2      290.08      277.69     13.43 o 
  -7   2   2     2511.84     2574.24     38.01 o 
  -6   2   2       10.72       12.65      3.30 o 
  -5   2   2      285.43      281.91     11.38 o 
  -4   2   2      675.63      756.92     17.20 o 
  -3   2   2      879.79      840.08     17.40 o 
  -2   2   2        0.47        2.70      1.34 o 
  -1   2   2      796.51      732.59     10.05 o 
   0   2   2       16.65       20.69      0.98 o 
   1   2   2        3.86        6.12      0.83 o 
   2   2   2     2452.16     2452.55     21.33 o 
   3   2   2      123.08      148.07      2.90 o 
   4   2   2      154.64      169.92      3.70 o 
   5   2   2     1043.12     1129.45     10.05 o 
   6   2   2      628.45      627.07      8.04 o 
   7   2   2       51.65       45.58      3.45 o 
   8   2   2      442.23      389.33     10.13 o 
   9   2   2       92.46       92.98      7.53 o 
  10   2   2        1.44        0.81      2.07 o 
  11   2   2        0.41       -0.90      1.28 o 
  12   2   2      469.00      508.67      8.63 o 
  13   2   2       99.39       98.53      4.49 o 
  14   2   2       38.05       21.31      3.46 o 
  15   2   2       31.81       28.02      3.62 o 
  16   2   2       99.12       94.60      5.65 o 
  17   2   2        4.96        5.28      1.35 o 
  18   2   2       35.17       32.20      2.38 o 
 -18   3   2       61.05       63.60      4.35 o 
 -17   3   2       73.72       75.93      5.37 o 
 -16   3   2       43.31       42.06      3.70 o 
 -15   3   2       37.89       34.61      2.82 o 
 -14   3   2       40.05       41.64      3.21 o 
 -13   3   2        2.02        1.96      1.45 o 
 -12   3   2      535.77      532.94     11.01 o 
 -11   3   2        0.05        2.31      1.44 o 
 -10   3   2      163.92      165.96      5.55 o 
  -9   3   2      104.25      103.06     10.18 o 
  -8   3   2        1.77       -0.63      2.93 o 
  -7   3   2       16.09       15.41      4.35 o 
  -6   3   2        7.04        6.06      3.54 o 
  -5   3   2      356.72      377.63     15.29 o 
  -4   3   2      497.46      511.89     17.01 o 
  -3   3   2       33.88       28.56      4.43 o 
  -2   3   2      120.73      119.09      5.17 o 
  -1   3   2       25.49       28.12      5.59 o 
   0   3   2        0.07        1.37      1.45 o 
   1   3   2        0.44        0.13      0.89 o 
   2   3   2       24.37       38.25      2.40 o 
   3   3   2      206.52      195.15      4.53 o 
   4   3   2      265.25      271.48      6.50 o 
   5   3   2       67.83       57.71      4.98 o 
   6   3   2      182.06      202.13      9.82 o 
   7   3   2       46.61       51.44      5.44 o 
   8   3   2      343.90      325.41     13.90 o 
   9   3   2      255.68      228.34      8.31 o 
  10   3   2      108.23      107.57      5.03 o 
  11   3   2      317.93      318.80      8.65 o 
  12   3   2      178.00      185.36      8.65 o 
  13   3   2       43.61       43.00      4.30 o 
  14   3   2       67.93       73.02      5.06 o 
  15   3   2      100.63      124.49      8.13 o 
  16   3   2        9.15        6.68      2.84 o 
  17   3   2       83.08       97.43      5.93 o 
 -17   4   2        1.00        6.41      1.86 o 
 -16   4   2      145.81      168.77      7.90 o 
 -15   4   2        0.35        1.11      1.33 o 
 -14   4   2        9.07        7.14      2.05 o 
 -13   4   2       93.89      101.03      5.85 o 
 -12   4   2        0.57        3.99      1.97 o 
 -11   4   2       48.19       44.72      5.87 o 
 -10   4   2       21.34       10.57      2.65 o 
  -9   4   2        2.02        1.57      1.46 o 
  -8   4   2       14.17       17.99      2.44 o 
  -7   4   2        1.26       -0.85      1.48 o 
  -6   4   2       74.07       74.18      8.57 o 
  -5   4   2       58.75       60.72      7.68 o 
  -4   4   2      136.65      166.97     11.63 o 
  -3   4   2      146.32      125.47      9.71 o 
  -2   4   2        1.17        5.63      1.96 o 
  -1   4   2       40.20       23.24      3.17 o 
   0   4   2       33.99       46.35      8.92 o 
   1   4   2       26.54       25.90      3.02 o 
   2   4   2        0.19       -0.27      1.53 o 
   3   4   2        8.75       10.91      2.24 o 
   4   4   2       57.57       54.91      6.35 o 
   5   4   2        8.90        8.40      1.98 o 
   6   4   2       17.34       17.59      3.10 o 
   7   4   2       79.16       80.28      3.71 o 
   8   4   2        3.08        9.08      1.59 o 
   9   4   2       12.61        6.46      1.85 o 
  10   4   2       59.84       51.00      4.48 o 
  11   4   2        0.89        0.10      1.82 o 
  12   4   2        9.72        9.51      2.53 o 
  13   4   2        7.51        9.63      2.08 o 
  14   4   2       21.25       23.28      3.14 o 
  15   4   2       64.17       74.49      6.70 o 
  16   4   2       13.34       12.97      2.77 o 
 -15   5   2        1.42       -1.56      1.56 o 
 -14   5   2       28.92       28.15      2.09 o 
 -13   5   2        3.65        5.35      1.65 o 
 -12   5   2       53.38       45.89      3.94 o 
 -11   5   2        2.33        0.39      1.67 o 
 -10   5   2      999.30      980.87     18.27 o 
  -9   5   2        0.46        3.54      2.08 o 
  -8   5   2      112.46      103.66      5.10 o 
  -7   5   2      198.87      190.80      6.82 o 
  -6   5   2        4.10        2.83      1.55 o 
  -5   5   2       12.97        4.53      2.87 o 
  -4   5   2       30.92       30.30      5.05 o 
  -3   5   2     2766.09     2963.55     45.45 o 
  -2   5   2        4.22        3.92      2.90 o 
  -1   5   2      196.50      196.51      7.02 o 
   0   5   2      136.81      142.59      5.05 o 
   1   5   2     1147.22     1167.74     15.91 o 
   2   5   2      943.91      930.39     17.81 o 
   3   5   2        0.21       -0.12      4.51 o 
   4   5   2       34.62       20.45      3.05 o 
   5   5   2      141.57      121.68      5.40 o 
   6   5   2      212.02      194.96     11.86 o 
   7   5   2      226.99      220.96      7.10 o 
   8   5   2      327.13      277.86      8.08 o 
   9   5   2      189.05      169.09      6.41 o 
  10   5   2       25.39       18.07      2.41 o 
  11   5   2       42.63       33.67      2.97 o 
  12   5   2       19.77       23.91      2.43 o 
  13   5   2       29.30       32.29      3.16 o 
  14   5   2       55.91       61.77      3.63 o 
  15   5   2       47.46       45.82      3.73 o 
 -13   6   2       67.27       70.85      3.84 o 
 -12   6   2        3.55        3.03      1.72 o 
 -11   6   2      126.10      127.20      5.18 o 
 -10   6   2        0.36        1.25      1.48 o 
  -9   6   2        0.93       -0.55      2.36 o 
  -8   6   2        3.51        4.34      1.86 o 
  -7   6   2       85.88       74.17      5.02 o 
  -6   6   2       13.08        9.63      1.90 o 
  -5   6   2      115.06      106.89      4.83 o 
  -4   6   2       11.38       12.12      2.47 o 
  -3   6   2       89.41       99.05      5.88 o 
  -2   6   2        9.06        9.09      2.21 o 
  -1   6   2        3.29        1.53      1.63 o 
   0   6   2        6.03        5.20      2.10 o 
   1   6   2        0.52       -0.13      1.87 o 
   2   6   2      110.35      113.48      6.57 o 
   3   6   2       45.31       42.58      4.25 o 
   4   6   2      198.99      183.28      9.01 o 
   5   6   2       64.54       63.03      6.70 o 
   6   6   2       16.36        6.52      2.96 o 
   7   6   2        5.24        3.31      4.01 o 
   8   6   2       26.37       23.73      2.92 o 
   9   6   2       82.47       82.51      4.80 o 
  10   6   2       23.31       21.09      2.50 o 
  11   6   2        0.03        2.03      1.04 o 
  12   6   2       30.82       33.77      2.41 o 
 -10   7   2        2.10        3.78      1.21 o 
  -9   7   2        1.41       -1.66      1.66 o 
  -8   7   2       13.87       21.46      3.04 o 
  -7   7   2      155.09      162.97      8.09 o 
  -6   7   2      159.34      174.02      8.93 o 
  -5   7   2       13.41       15.27      3.27 o 
  -4   7   2       85.96       91.29      7.30 o 
  -3   7   2       22.30       27.22      4.39 o 
  -2   7   2       11.43       13.26      3.32 o 
  -1   7   2      129.50      143.01      5.95 o 
   0   7   2      439.86      490.03     11.02 o 
   1   7   2      107.91      111.13      5.46 o 
   2   7   2        0.15        1.53      1.38 o 
   3   7   2       77.63       83.72      4.66 o 
   4   7   2       63.41       61.08      3.93 o 
   5   7   2        0.16        0.13      1.36 o 
   6   7   2       87.63       79.72      6.04 o 
   7   7   2        0.22       -1.67      2.87 o 
   8   7   2       16.32        9.79      1.39 o 
   9   7   2        1.87        3.78      1.49 o 
  -3   8   2        1.66        1.96      1.04 o 
  -2   8   2        0.01       -1.30      1.30 o 
  -1   8   2       57.47       73.16      4.09 o 
   0   8   2        3.19        4.19      1.40 o 
   1   8   2        0.35        0.51      1.14 o 
   2   8   2       12.15        8.23      1.46 o 
 -19   1   3        3.05        3.07      1.40 o 
 -18   1   3       29.60       19.57      2.55 o 
 -17   1   3       46.78       46.61      4.14 o 
 -16   1   3       58.78       57.98      5.02 o 
 -15   1   3      463.60      456.28     13.73 o 
 -14   1   3      213.85      204.79      9.41 o 
 -13   1   3      610.38      586.76     19.07 o 
 -12   1   3      294.07      297.08      8.61 o 
 -11   1   3      813.52      775.09     23.93 o 
 -10   1   3      107.74      102.38      8.69 o 
  -9   1   3        1.06        0.31      2.26 o 
  -8   1   3     1952.09     1902.23     31.80 o 
  -7   1   3      143.88      138.52      4.85 o 
  -6   1   3      781.88      752.07     10.15 o 
  -5   1   3       26.63       23.77      1.85 o 
  -4   1   3        9.71        5.92      1.12 o 
  -3   1   3     5654.90     5365.36     61.01 o 
  -2   1   3        2.99        2.78      0.80 o 
  -1   1   3     5745.61     5319.05     39.02 o 
   0   1   3    15239.47    14469.29     36.87 o 
   1   1   3     1767.11     1878.71     14.01 o 
   2   1   3       34.79       36.03      1.69 o 
   3   1   3      255.89      247.68      3.61 o 
   4   1   3      256.92      273.79      4.35 o 
   5   1   3      142.50      138.27      4.49 o 
   6   1   3      289.01      308.16      7.11 o 
   7   1   3      920.98     1033.58     23.66 o 
   8   1   3       15.23        9.05      2.61 o 
   9   1   3        0.95       -0.40      1.23 o 
  10   1   3      494.99      486.87      9.64 o 
  11   1   3        2.11        2.62      1.06 o 
  12   1   3        9.96        5.54      2.31 o 
  13   1   3      188.26      190.75      9.47 o 
  14   1   3      288.35      247.58     10.74 o 
  15   1   3       60.01       44.79      4.72 o 
  16   1   3        3.74        3.50      2.97 o 
  17   1   3       42.79       44.96      4.00 o 
  18   1   3        0.00        0.00      1.53 o 
  19   1   3        2.65        3.53      1.29 o 
 -18   2   3        4.84       10.63      2.58 o 
 -17   2   3        0.00       -0.18      2.36 o 
 -16   2   3       36.86       35.60      3.00 o 
 -15   2   3      289.95      276.53      7.78 o 
 -14   2   3       35.98       40.74      3.37 o 
 -13   2   3     2983.91     3077.20     33.14 o 
 -12   2   3      495.27      482.46     14.08 o 
 -11   2   3       59.07       55.23      4.07 o 
 -10   2   3      748.59      692.62     24.42 o 
  -9   2   3       29.73       21.27      4.81 o 
  -8   2   3        6.82        5.11      2.77 o 
  -7   2   3      407.77      445.60     16.75 o 
  -6   2   3      372.06      401.79     15.02 o 
  -5   2   3     2680.73     2867.29     38.21 o 
  -4   2   3       41.94       34.84      4.42 o 
  -3   2   3     1714.22     1742.83     27.53 o 
  -2   2   3     1368.57     1042.97    123.72 o 
  -1   2   3      355.22      333.16      6.28 o 
   0   2   3       51.23       57.17      1.61 o 
   1   2   3        9.32       16.77      1.36 o 
   2   2   3     2283.67     2381.27     14.58 o 
   3   2   3       14.02       13.55      1.06 o 
   4   2   3       67.03       64.30      2.61 o 
   5   2   3      101.66      119.22      5.11 o 
   6   2   3        0.49        1.04      0.91 o 
   7   2   3      113.04      102.92      3.78 o 
   8   2   3        6.18       10.74      2.14 o 
   9   2   3      203.58      210.08      8.11 o 
  10   2   3       57.99       65.87      6.80 o 
  11   2   3      113.32      114.05      4.14 o 
  12   2   3      475.96      500.78      9.69 o 
  13   2   3        0.19        0.66      1.69 o 
  14   2   3       49.98       49.39      4.79 o 
  15   2   3       30.05       24.34      2.73 o 
  16   2   3      100.19       95.12      4.34 o 
  17   2   3       31.04       31.52      2.89 o 
  18   2   3        5.77        4.16      1.26 o 
 -17   3   3        0.49       -1.59      1.59 o 
 -16   3   3      100.21      101.54      4.95 o 
 -15   3   3      393.50      409.43     10.92 o 
 -14   3   3      153.20      149.52      5.63 o 
 -13   3   3      123.88      130.10      5.43 o 
 -12   3   3        6.73       10.03      2.24 o 
 -11   3   3      107.59       96.54      3.96 o 
 -10   3   3      393.14      359.93      7.74 o 
  -9   3   3       12.61       12.26      2.15 o 
  -8   3   3       36.46       33.54      6.01 o 
  -7   3   3        8.47        8.58      3.71 o 
  -6   3   3      439.23      472.49     19.06 o 
  -5   3   3      249.59      267.63     13.87 o 
  -4   3   3       62.70       53.30      6.40 o 
  -3   3   3      186.14      182.82     10.70 o 
  -2   3   3        1.23        1.87      1.60 o 
  -1   3   3      365.79      361.61     11.80 o 
   0   3   3      420.02      407.67      9.64 o 
   1   3   3      664.13      675.95     12.34 o 
   2   3   3     1863.76     2061.27     20.71 o 
   3   3   3       72.19       92.16      2.57 o 
   4   3   3     1341.91     1436.41     11.76 o 
   5   3   3     1938.26     1943.74     20.59 o 
   6   3   3      125.81      127.89      6.15 o 
   7   3   3       16.67       18.53      2.49 o 
   8   3   3      133.67      143.82      9.48 o 
   9   3   3     4367.77     4123.12     29.06 o 
  10   3   3      341.35      340.27      8.77 o 
  11   3   3      442.97      417.77     12.05 o 
  12   3   3     1005.31     1003.90     18.73 o 
  13   3   3      137.43      137.52     10.01 o 
  14   3   3        4.11        2.00      2.05 o 
  15   3   3       15.84       17.13      4.10 o 
  16   3   3      260.61      311.17     11.87 o 
  17   3   3       61.25       82.81      4.83 o 
 -17   4   3       31.57       30.25      2.97 o 
 -16   4   3       60.39       65.63      4.81 o 
 -15   4   3       44.35       43.49      3.08 o 
 -14   4   3        5.19        6.51      2.33 o 
 -13   4   3      302.97      294.89      9.31 o 
 -12   4   3      360.75      346.30     10.66 o 
 -11   4   3       39.31       46.25      4.34 o 
 -10   4   3     1611.05     1634.55     23.85 o 
  -9   4   3      136.32      119.08      4.73 o 
  -8   4   3       64.33       78.73      3.98 o 
  -7   4   3      109.25      118.47      5.50 o 
  -6   4   3       30.33       32.29      6.60 o 
  -5   4   3       48.05       55.21      7.95 o 
  -4   4   3      624.49      629.48     23.03 o 
  -3   4   3      121.72      163.83     11.67 o 
  -2   4   3       16.75       17.70      4.68 o 
  -1   4   3      280.36      287.84      9.58 o 
   0   4   3      175.76      179.91      7.45 o 
   1   4   3       55.82       56.71      3.42 o 
   2   4   3       53.01       74.64      4.67 o 
   3   4   3      216.80      218.91     11.71 o 
   4   4   3      312.66      322.35     14.35 o 
   5   4   3      428.09      444.68     17.05 o 
   6   4   3       24.47       18.70      3.43 o 
   7   4   3      112.58       87.57      3.64 o 
   8   4   3      193.48      150.09      5.23 o 
   9   4   3      867.45      866.58     14.38 o 
  10   4   3      155.71      146.05      6.10 o 
  11   4   3      102.99       92.27      6.01 o 
  12   4   3       71.93       73.72      4.41 o 
  13   4   3       19.44       19.11      3.12 o 
  14   4   3        0.66        1.86      1.85 o 
  15   4   3       80.79      100.80      7.23 o 
  16   4   3      252.78      319.72      9.99 o 
 -15   5   3       55.85       48.50      8.84 o 
 -14   5   3        0.00        0.62      0.90 o 
 -13   5   3       12.84       14.65      2.15 o 
 -12   5   3      104.46       95.40      5.18 o 
 -11   5   3      267.30      255.62      8.83 o 
 -10   5   3       25.76       37.75      3.93 o 
  -9   5   3       20.15       17.08      5.57 o 
  -8   5   3       95.59       92.44      4.90 o 
  -7   5   3        9.07        3.01      1.58 o 
  -6   5   3      136.08      130.28      5.65 o 
  -5   5   3      341.59      367.33     11.20 o 
  -4   5   3       25.74       22.78      4.75 o 
  -3   5   3     1250.10     1288.64     30.52 o 
  -2   5   3      129.92      146.43     10.57 o 
  -1   5   3        5.63        6.83      5.68 o 
   0   5   3      604.73      594.41     15.27 o 
   1   5   3      204.81      203.99     12.29 o 
   2   5   3        0.42        2.68      2.53 o 
   3   5   3       96.20       97.60      6.25 o 
   4   5   3       80.45       67.41      4.04 o 
   5   5   3       33.89       35.08      3.81 o 
   6   5   3       43.23       33.07      3.73 o 
   7   5   3        1.88        1.31      2.06 o 
   8   5   3      106.36       93.56      4.74 o 
   9   5   3      127.97      111.32      5.14 o 
  10   5   3       15.48       13.14      2.17 o 
  11   5   3        0.51        2.87      1.99 o 
  12   5   3       47.33       48.76      3.98 o 
  13   5   3       24.75       20.85      2.57 o 
  14   5   3        9.00        8.27      2.45 o 
  15   5   3        0.68        3.01      1.32 o 
 -13   6   3      160.92      166.77      6.13 o 
 -12   6   3      290.80      303.73     12.68 o 
 -11   6   3      254.16      243.69      6.85 o 
 -10   6   3       35.29       24.09      2.63 o 
  -9   6   3        0.78        3.14      2.55 o 
  -8   6   3        1.12       -0.04      2.18 o 
  -7   6   3       27.64       22.13      2.51 o 
  -6   6   3       45.47       51.97      3.91 o 
  -5   6   3       50.47       36.20      3.07 o 
  -4   6   3      437.82      473.06     10.28 o 
  -3   6   3     1551.85     1648.54     23.83 o 
  -2   6   3       24.49       33.92      5.74 o 
  -1   6   3       94.99       96.95      8.99 o 
   0   6   3        5.97        6.63      3.55 o 
   1   6   3        0.02       -1.55      1.96 o 
   2   6   3      959.51      998.61     18.27 o 
   3   6   3       89.52       83.15      5.46 o 
   4   6   3      891.24      784.47     16.31 o 
   5   6   3       16.41       23.74      4.20 o 
   6   6   3      107.04      110.51      5.70 o 
   7   6   3      171.75      160.32      6.75 o 
   8   6   3        2.97        4.04      1.69 o 
   9   6   3      135.87      120.11      5.49 o 
  10   6   3       15.33        7.62      1.83 o 
  11   6   3       82.44      104.27      4.38 o 
  12   6   3       78.59       76.90      3.26 o 
  -9   7   3       28.53       22.72      2.48 o 
  -8   7   3        1.56       -0.85      1.57 o 
  -7   7   3        2.10        0.33      1.67 o 
  -6   7   3      124.19      141.89      7.87 o 
  -5   7   3      687.21      710.72     18.12 o 
  -4   7   3       52.00       53.22      5.53 o 
  -3   7   3       83.23       98.29      7.59 o 
  -2   7   3       13.23       14.06      3.36 o 
  -1   7   3       15.67       17.77      3.86 o 
   0   7   3        9.15       12.03      3.66 o 
   1   7   3        0.04        0.99      2.72 o 
   2   7   3      227.59      256.48     12.33 o 
   3   7   3       77.31       72.99      7.22 o 
   4   7   3       14.12        8.00      1.72 o 
   5   7   3        3.25        4.52      2.17 o 
   6   7   3       31.05       29.55      2.59 o 
   7   7   3       44.44       42.86      2.69 o 
   8   7   3       32.45       33.22      2.14 o 
  -3   8   3        3.98        2.99      1.14 o 
  -2   8   3      167.42      190.36      6.08 o 
  -1   8   3       17.46       23.37      2.41 o 
   0   8   3       11.80       11.03      1.76 o 
   1   8   3      135.34      156.33      5.54 o 
 -19   0   4        6.46        3.29      1.63 o 
 -18   0   4        4.91        8.78      2.84 o 
 -17   0   4       11.77       13.70      3.51 o 
 -16   0   4      267.32      241.71     13.74 o 
 -15   0   4      601.46      573.81     21.73 o 
 -14   0   4      225.41      237.54     14.20 o 
 -13   0   4      433.95      440.39     13.66 o 
 -12   0   4       15.08       12.78      6.31 o 
 -10   0   4        2.91        4.87      2.17 o 
  -9   0   4       93.18      106.02      7.71 o 
  -8   0   4     6347.36     6257.42     53.51 o 
  -7   0   4      326.34      302.91     11.37 o 
  -6   0   4     1246.53     1144.01     20.47 o 
  -5   0   4        5.43        4.23      2.17 o 
  -4   0   4      554.49      516.83     12.70 o 
  -3   0   4       20.25       29.56      3.62 o 
  -2   0   4    10930.63    10900.64     55.74 o 
   0   0   4    13911.66    14169.95     60.26 o 
   1   0   4      878.97      816.58     14.48 o 
   2   0   4     6888.02     6976.36     41.38 o 
   3   0   4     1639.00     1610.44     20.54 o 
   4   0   4       29.62       27.00      3.10 o 
   5   0   4     3447.46     3455.71     33.70 o 
   6   0   4     2127.53     2173.00     27.87 o 
   7   0   4     5688.96     5956.51     49.74 o 
   8   0   4       29.08       38.57      4.49 o 
   9   0   4       46.49       47.24      5.23 o 
  10   0   4        7.54        3.64      2.13 o 
  11   0   4      256.17      278.33     10.06 o 
  12   0   4      113.36      110.87      8.51 o 
  13   0   4        8.24        3.33      3.30 o 
  14   0   4      315.48      264.24     15.71 o 
  15   0   4        8.11        4.06      3.10 o 
  16   0   4        3.49        3.19      3.14 o 
  17   0   4       82.68      100.69      8.00 o 
  18   0   4        3.24        3.42      1.83 o 
 -19   1   4       51.77       50.38      4.21 o 
 -18   1   4      108.17      102.19      7.39 o 
 -17   1   4       11.66       11.89      2.28 o 
 -16   1   4        4.55        2.07      2.00 o 
 -15   1   4       35.14       44.48      5.99 o 
 -14   1   4      219.68      231.46      9.80 o 
 -13   1   4        0.96       -1.35      1.58 o 
 -12   1   4       80.71       67.78      6.72 o 
 -11   1   4       51.02       42.64      4.54 o 
 -10   1   4      610.92      575.61     20.73 o 
  -9   1   4      171.37      178.38     11.04 o 
  -8   1   4      942.45      917.38     23.45 o 
  -7   1   4      134.47      129.93      8.61 o 
  -6   1   4       57.29       51.47      5.53 o 
  -5   1   4       20.65       14.39      3.14 o 
  -4   1   4       78.48       67.01      3.08 o 
  -3   1   4       27.44       27.50      1.95 o 
  -2   1   4     1065.50     1040.48     10.38 o 
  -1   1   4     1085.42     1032.51     20.19 o 
   0   1   4      194.33      170.46      6.48 o 
   1   1   4     2307.50     2262.65     17.26 o 
   2   1   4     1052.33      981.34     11.71 o 
   3   1   4       95.92       89.90      2.40 o 
   4   1   4        8.69        7.99      1.00 o 
   5   1   4      540.41      536.01      6.44 o 
   6   1   4      509.61      574.55     10.34 o 
   7   1   4      866.20      909.67     13.87 o 
   8   1   4       58.50       63.48      4.06 o 
   9   1   4     1126.29     1218.95     18.04 o 
  10   1   4      166.71      156.35      7.65 o 
  11   1   4       20.77       17.69      1.84 o 
  12   1   4       42.64       34.26      3.39 o 
  13   1   4       51.77       46.79      6.18 o 
  14   1   4      394.89      351.83     22.11 o 
  15   1   4       26.26       27.24      3.86 o 
  16   1   4       28.28       24.86      3.43 o 
  17   1   4        0.38        0.36      1.41 o 
  18   1   4       30.45       28.80      2.51 o 
 -18   2   4       36.17       31.01      3.77 o 
 -17   2   4        3.09        1.89      1.83 o 
 -16   2   4      165.27      161.88     10.63 o 
 -15   2   4        0.81        1.32      3.21 o 
 -14   2   4       10.82        9.95      2.33 o 
 -13   2   4      550.38      590.11     12.50 o 
 -12   2   4      257.90      260.76      7.44 o 
 -11   2   4      275.09      274.93      8.78 o 
 -10   2   4      666.49      655.93     24.62 o 
  -9   2   4       26.04       20.81      5.17 o 
  -8   2   4      184.24      181.89     12.15 o 
  -7   2   4       97.54       78.47      7.93 o 
  -6   2   4     1107.51     1132.86     26.95 o 
  -5   2   4       56.24       64.38      6.79 o 
  -4   2   4     1545.05     1490.72     28.92 o 
  -3   2   4     2966.28     2910.97     38.82 o 
  -2   2   4     1692.43     1671.00     11.97 o 
  -1   2   4      314.84      314.97      5.88 o 
   0   2   4      116.77      108.06      3.18 o 
   1   2   4     1171.56     1120.18     10.25 o 
   2   2   4      260.57      253.10      5.10 o 
   3   2   4       28.39       32.34      2.03 o 
   4   2   4      317.91      369.94      5.58 o 
   5   2   4        0.50       -0.21      0.86 o 
   6   2   4      125.51      143.04      4.17 o 
   7   2   4       37.12       37.03      3.03 o 
   8   2   4        0.70        0.71      1.29 o 
   9   2   4      331.75      308.06     10.02 o 
  10   2   4      141.19      145.84      4.11 o 
  11   2   4     1377.69     1393.48     15.84 o 
  12   2   4     1729.26     1762.74     21.17 o 
  13   2   4       34.12       32.13      3.30 o 
  14   2   4      402.45      377.81      9.66 o 
  15   2   4        5.66        7.51      1.85 o 
  16   2   4        2.50       -1.18      1.18 o 
  17   2   4        7.96        7.43      1.64 o 
 -17   3   4        0.72       -0.89      1.30 o 
 -16   3   4        4.46        6.51      1.63 o 
 -15   3   4       43.27       47.46      3.82 o 
 -14   3   4       63.59       60.16      4.69 o 
 -13   3   4     1072.67     1084.94     19.61 o 
 -12   3   4       64.34       52.53      3.99 o 
 -11   3   4      915.32      956.90     19.38 o 
 -10   3   4      762.87      798.15     16.21 o 
  -9   3   4       22.64       23.74      2.92 o 
  -8   3   4       27.04       28.30      6.28 o 
  -7   3   4      121.74      115.59     10.73 o 
  -6   3   4      958.66     1107.01     30.85 o 
  -5   3   4        5.86        2.49      3.17 o 
  -4   3   4       48.53       39.37      5.89 o 
  -3   3   4     2330.03     2482.03     41.28 o 
  -2   3   4       30.43       32.73      5.29 o 
  -1   3   4       56.37       58.86      6.66 o 
   0   3   4      688.99      748.41     13.56 o 
   1   3   4     1306.06     1346.47     17.82 o 
   2   3   4     1738.77     1784.53     20.66 o 
   3   3   4      434.63      512.48      6.95 o 
   4   3   4     1682.88     1826.37     13.73 o 
   5   3   4      104.62      137.28      4.59 o 
   6   3   4        0.01        1.74      1.28 o 
   7   3   4        0.57        1.63      1.42 o 
   8   3   4       26.37       25.16      4.21 o 
   9   3   4     2074.77     2020.21     28.09 o 
  10   3   4       23.29       22.43      2.63 o 
  11   3   4       93.86       91.55      4.98 o 
  12   3   4      861.25      851.50     28.78 o 
  13   3   4       30.79       30.82      3.95 o 
  14   3   4        0.24        0.08      2.63 o 
  15   3   4       42.67       43.85      5.34 o 
  16   3   4       11.38       22.88      3.24 o 
 -16   4   4        1.28        3.42      1.48 o 
 -15   4   4       31.05       28.85      3.76 o 
 -14   4   4       51.39       52.11      5.68 o 
 -13   4   4        4.08        5.05      3.08 o 
 -12   4   4      511.11      520.79     12.47 o 
 -11   4   4      291.66      279.28      9.61 o 
 -10   4   4     1515.20     1565.99     19.31 o 
  -9   4   4      137.15      143.05      5.22 o 
  -8   4   4        8.71        8.57      1.66 o 
  -7   4   4      119.37      121.46      5.55 o 
  -6   4   4      150.77      142.19      5.82 o 
  -5   4   4      512.12      475.06     21.65 o 
  -4   4   4       41.94       42.80      7.03 o 
  -3   4   4     1265.54     1218.01     32.92 o 
  -2   4   4        0.38        0.12      3.42 o 
  -1   4   4        9.42       12.38      4.27 o 
   0   4   4      152.11      153.14      7.21 o 
   1   4   4       12.91       18.57      2.97 o 
   2   4   4        0.59        4.54      2.15 o 
   3   4   4       92.45       80.68      7.39 o 
   4   4   4      145.37      131.22      9.07 o 
   5   4   4        5.22       11.66      2.60 o 
   6   4   4      122.20      114.03      5.50 o 
   7   4   4      259.97      218.30      6.85 o 
   8   4   4       69.26       67.91      4.09 o 
   9   4   4     1391.87     1365.13     17.85 o 
  10   4   4      113.67      100.22      5.14 o 
  11   4   4       38.65       42.35      4.28 o 
  12   4   4       24.22       22.08      3.30 o 
  13   4   4       32.48       24.33      3.15 o 
  14   4   4        0.96       -0.11      2.27 o 
  15   4   4        6.18        6.60      2.37 o 
  16   4   4      388.69      485.41     10.58 o 
 -15   5   4        2.16        4.92      1.49 o 
 -14   5   4        8.83        5.23      2.72 o 
 -13   5   4      123.72      115.22      5.31 o 
 -12   5   4       83.99       98.00      4.94 o 
 -11   5   4      236.42      211.83      7.77 o 
 -10   5   4      111.84      101.71      5.87 o 
  -9   5   4       18.93       14.99      2.31 o 
  -8   5   4      178.72      171.60      6.58 o 
  -7   5   4       98.65       82.74      4.65 o 
  -6   5   4       61.95       72.09      5.25 o 
  -5   5   4        0.92        5.42      2.02 o 
  -4   5   4      250.40      271.87     13.91 o 
  -3   5   4      209.69      223.22     12.79 o 
  -2   5   4       23.30       17.49      4.33 o 
  -1   5   4      279.99      285.89     16.47 o 
   0   5   4      182.51      186.69     12.38 o 
   1   5   4      177.25      183.57     11.72 o 
   2   5   4      636.20      663.02     25.86 o 
   3   5   4        0.70        3.40      3.80 o 
   4   5   4       35.14       28.85      3.39 o 
   5   5   4       15.29        8.27      3.51 o 
   6   5   4       20.40       12.58      2.56 o 
   7   5   4       30.69       24.24      3.34 o 
   8   5   4        1.04        0.41      1.21 o 
   9   5   4      603.36      551.32     13.43 o 
  10   5   4       95.23       89.21      5.48 o 
  11   5   4        6.72        7.70      2.15 o 
  12   5   4       84.37       67.76      4.73 o 
  13   5   4        0.68        0.81      2.00 o 
  14   5   4       50.27       45.04      4.03 o 
 -12   6   4       32.36       33.70      2.73 o 
 -11   6   4      188.14      163.47      5.23 o 
 -10   6   4       32.16       31.73      2.79 o 
  -9   6   4       29.73       28.83      2.95 o 
  -8   6   4       58.46       67.00      7.94 o 
  -7   6   4      132.57      137.01      5.43 o 
  -6   6   4       17.38       13.02      2.45 o 
  -5   6   4        6.11        1.44      1.52 o 
  -4   6   4      862.52      904.31     14.28 o 
  -3   6   4     1017.85     1076.25     19.37 o 
  -2   6   4       18.29       14.78      4.26 o 
  -1   6   4      253.99      261.91     14.59 o 
   0   6   4      373.41      391.53     17.86 o 
   1   6   4      110.12      132.16     10.87 o 
   2   6   4     1070.97     1174.43     31.39 o 
   3   6   4       56.00       64.04      7.84 o 
   4   6   4      389.57      336.58     10.25 o 
   5   6   4       42.46       39.35      3.55 o 
   6   6   4       45.37       42.25      3.63 o 
   7   6   4        0.81        0.41      1.35 o 
   8   6   4      293.79      290.51      8.41 o 
   9   6   4       16.78        9.43      1.76 o 
  10   6   4      100.49       88.59      4.98 o 
  11   6   4       50.24       40.35      2.17 o 
  12   6   4       51.05       65.53      3.95 o 
  -9   7   4        7.13        4.98      1.18 o 
  -8   7   4        3.10        1.85      1.30 o 
  -7   7   4        0.02       -0.88      1.78 o 
  -6   7   4        2.72        5.37      2.07 o 
  -5   7   4       67.73       56.00      3.41 o 
  -4   7   4       69.97       73.99      4.28 o 
  -3   7   4       51.94       53.09      3.68 o 
  -2   7   4       13.35       11.41      2.31 o 
  -1   7   4       23.37       34.50      3.06 o 
   0   7   4      102.68      108.09      7.38 o 
   1   7   4        0.15        3.97      2.76 o 
   2   7   4      344.17      358.73     14.11 o 
   3   7   4        0.09       -0.86      2.10 o 
   4   7   4      295.23      265.99     11.62 o 
   5   7   4      165.39      183.67      9.25 o 
   6   7   4       37.36       35.35      4.07 o 
   7   7   4       19.71       13.17      2.57 o 
   8   7   4       32.49       24.48      2.71 o 
 -19   1   5        0.09       -0.46      1.04 o 
 -18   1   5        0.06        0.17      1.12 o 
 -17   1   5        0.00       -0.15      1.41 o 
 -16   1   5       45.68       44.82      4.21 o 
 -15   1   5      261.54      279.16     10.35 o 
 -14   1   5       21.48       18.04      2.65 o 
 -13   1   5      488.04      499.66     11.95 o 
 -12   1   5        2.24        2.24      2.08 o 
 -11   1   5      122.67      116.91     11.91 o 
 -10   1   5       72.14       59.54      7.48 o 
  -9   1   5        0.00       -3.28      3.50 o 
  -8   1   5        0.59        0.19      2.76 o 
  -7   1   5      596.95      600.55     19.96 o 
  -6   1   5      150.44      160.67      9.84 o 
  -5   1   5        7.96        5.05      2.98 o 
  -4   1   5       98.39       94.75      5.68 o 
  -3   1   5      452.30      434.23      7.92 o 
  -2   1   5      494.18      518.47     14.43 o 
  -1   1   5      426.39      462.85     14.94 o 
   0   1   5       23.92       25.75      2.97 o 
   1   1   5        9.23        7.57      1.61 o 
   2   1   5      801.68      789.75     11.74 o 
   3   1   5       32.88       30.11      2.15 o 
   4   1   5       95.74       98.07      4.37 o 
   5   1   5       81.00       80.30      4.79 o 
   6   1   5      517.05      532.61     10.72 o 
   7   1   5        2.05        1.43      1.31 o 
   8   1   5      114.67      116.33      5.67 o 
   9   1   5       19.37       19.94      4.58 o 
  10   1   5       14.82       12.15      2.69 o 
  11   1   5     1071.05     1104.49     12.79 o 
  12   1   5       10.54       10.27      2.91 o 
  13   1   5       36.35       34.61      4.62 o 
  14   1   5      361.02      347.27     12.39 o 
  15   1   5       60.73       60.63      5.19 o 
  16   1   5        0.67        2.35      1.64 o 
  17   1   5       84.36      106.98      5.16 o 
  18   1   5       77.48       94.18      4.62 o 
 -18   2   5       69.70       74.07      5.29 o 
 -17   2   5        2.68        0.12      2.01 o 
 -16   2   5        7.82        4.41      2.80 o 
 -15   2   5       50.67       63.05      7.31 o 
 -14   2   5        0.01       -2.93      2.93 o 
 -13   2   5       66.00       71.41      4.71 o 
 -12   2   5       23.37       22.43      3.40 o 
 -11   2   5      259.98      271.33      8.81 o 
 -10   2   5      223.32      229.91      8.73 o 
  -9   2   5        4.62        2.34      3.63 o 
  -8   2   5      176.31      162.73     12.35 o 
  -7   2   5       12.73       11.66      4.38 o 
  -6   2   5        0.53       -3.46      3.46 o 
  -5   2   5        1.09        0.41      2.95 o 
  -4   2   5      296.57      284.32     13.83 o 
  -3   2   5        3.09        2.22      3.09 o 
  -2   2   5       65.40       58.62      4.82 o 
  -1   2   5      618.77      658.11     10.27 o 
   0   2   5      311.64      299.01      6.97 o 
   1   2   5      116.95      155.28      5.32 o 
   2   2   5     1039.42     1104.10     24.67 o 
   3   2   5       29.46       27.55      1.97 o 
   4   2   5     1647.21     1758.04     13.50 o 
   5   2   5      320.03      332.24      6.27 o 
   6   2   5      600.15      626.99     11.85 o 
   7   2   5      193.95      201.06      8.80 o 
   8   2   5        0.95        1.18      1.28 o 
   9   2   5      523.49      492.14      9.30 o 
  10   2   5      782.95      793.32      9.63 o 
  11   2   5     1306.97     1259.01     15.20 o 
  12   2   5      732.31      704.17     13.51 o 
  13   2   5       98.38       88.57      4.91 o 
  14   2   5       29.78       40.63      3.24 o 
  15   2   5        0.93        1.86      1.27 o 
  16   2   5       80.46       75.97      4.39 o 
  17   2   5       25.06       25.23      3.24 o 
 -17   3   5        2.70        2.15      1.35 o 
 -16   3   5      100.03      105.49      4.47 o 
 -15   3   5      192.52      190.30      7.03 o 
 -14   3   5        0.40       -1.72      1.72 o 
 -13   3   5       17.39       16.83      2.87 o 
 -12   3   5      268.93      274.20      8.64 o 
 -11   3   5      246.89      231.07     10.07 o 
 -10   3   5      119.26      110.94      5.05 o 
  -9   3   5       75.75       76.87      8.12 o 
  -8   3   5      598.07      610.60     17.05 o 
  -7   3   5      161.88      141.43     12.27 o 
  -6   3   5      106.86       86.03      9.52 o 
  -5   3   5        1.97        0.06      4.30 o 
  -4   3   5       23.80       20.87      4.95 o 
  -3   3   5      190.06      183.72     12.33 o 
  -2   3   5      119.85      129.12     10.52 o 
  -1   3   5       19.68       24.18      5.12 o 
   0   3   5       78.79       76.27      7.64 o 
   1   3   5      217.07      230.67     12.43 o 
   2   3   5      130.25      129.48      4.36 o 
   3   3   5       62.54       50.23      2.87 o 
   4   3   5      196.46      246.15      4.63 o 
   5   3   5        0.74       -0.53      1.44 o 
   6   3   5      157.11      134.94      6.08 o 
   7   3   5        2.24        2.43      1.48 o 
   8   3   5        5.25        3.31      1.74 o 
   9   3   5       64.71       64.95      4.03 o 
  10   3   5        0.68        1.54      2.42 o 
  11   3   5       28.40       23.53      2.78 o 
  12   3   5        0.07       -0.45      1.97 o 
  13   3   5       92.14       90.57      5.65 o 
  14   3   5       66.35       63.94      8.92 o 
  15   3   5        7.39        7.97      2.48 o 
  16   3   5       49.93       60.48      4.16 o 
  17   3   5       11.51        9.23      1.76 o 
 -16   4   5        2.31        1.12      1.06 o 
 -15   4   5       50.43       49.38      4.50 o 
 -14   4   5       39.84       40.60      4.82 o 
 -13   4   5      134.86      118.85      8.73 o 
 -12   4   5        6.02        5.13      3.23 o 
 -11   4   5       15.89       10.24      2.57 o 
 -10   4   5       19.13       19.74      2.21 o 
  -9   4   5       38.77       45.67      3.07 o 
  -8   4   5       43.87       43.64      3.34 o 
  -7   4   5        0.08       -0.56      1.59 o 
  -6   4   5        0.02        2.69      1.59 o 
  -5   4   5      224.35      207.53      8.92 o 
  -4   4   5        6.84        4.53      4.16 o 
  -3   4   5      125.32      122.06     11.46 o 
  -2   4   5      383.21      338.95     18.08 o 
  -1   4   5       41.74       26.96      5.92 o 
   0   4   5       91.21       76.85      8.19 o 
   1   4   5     1138.64     1154.74     28.86 o 
   2   4   5      740.02      740.88     15.25 o 
   3   4   5       20.37       18.89      2.70 o 
   4   4   5       47.11       51.95      6.35 o 
   5   4   5      420.94      412.75     23.72 o 
   6   4   5       52.41       45.10      4.32 o 
   7   4   5      567.28      522.94     10.41 o 
   8   4   5      851.43      843.57     16.86 o 
   9   4   5     1790.38     1637.46     42.57 o 
  10   4   5        7.51        5.82      2.34 o 
  11   4   5        6.56        5.20      2.16 o 
  12   4   5      116.48      116.52      6.23 o 
  13   4   5      219.21      242.22     12.14 o 
  14   4   5       85.29      104.63      7.20 o 
  15   4   5       16.22       20.10      1.94 o 
 -14   5   5       10.29        7.08      2.00 o 
 -13   5   5       35.88       51.20      4.91 o 
 -12   5   5      135.52      142.49      5.30 o 
 -11   5   5        0.60       -0.58      1.44 o 
 -10   5   5       24.20       30.11      3.26 o 
  -9   5   5        0.02        2.59      1.67 o 
  -8   5   5      188.88      209.01      7.07 o 
  -7   5   5      119.08      121.53      6.59 o 
  -6   5   5      286.71      274.60      9.80 o 
  -5   5   5      463.90      449.83     12.58 o 
  -4   5   5       95.91      102.97      8.65 o 
  -3   5   5       73.45       74.30      7.49 o 
  -2   5   5       42.87       73.24      7.79 o 
  -1   5   5       16.68       14.66      4.22 o 
   0   5   5       45.45       55.95      7.07 o 
   1   5   5      661.35      652.46     21.25 o 
   2   5   5     1904.57     1775.71     35.52 o 
   3   5   5        0.46       -1.75      3.05 o 
   4   5   5        0.03       -0.08      3.84 o 
   5   5   5       62.75       50.75      6.66 o 
   6   5   5        3.50       -1.33      2.95 o 
   7   5   5        2.40        0.73      1.69 o 
   8   5   5       30.64       25.74      3.26 o 
   9   5   5      157.94      135.09      6.52 o 
  10   5   5        0.01       -0.16      1.67 o 
  11   5   5        1.84        0.19      1.63 o 
  12   5   5      249.07      241.11     12.75 o 
  13   5   5        4.59        3.14      1.99 o 
  14   5   5       48.92       49.16      3.62 o 
 -12   6   5        3.40        5.15      1.55 o 
 -11   6   5       27.54       22.86      3.28 o 
 -10   6   5        7.22        8.75      1.65 o 
  -9   6   5       19.58       21.60      3.37 o 
  -8   6   5       25.09       30.90      2.56 o 
  -7   6   5      140.54      143.23      5.69 o 
  -6   6   5      246.54      248.01      7.18 o 
  -5   6   5      230.99      218.82      6.91 o 
  -4   6   5      147.22      158.10      7.30 o 
  -3   6   5       10.90        8.66      3.54 o 
  -2   6   5        2.58        3.86      2.53 o 
  -1   6   5       43.99       43.02      6.16 o 
   0   6   5      151.44      170.60     11.79 o 
   1   6   5        0.00        4.31      3.40 o 
   2   6   5      653.15      659.64     23.31 o 
   3   6   5       66.29       64.01      4.96 o 
   4   6   5        1.78        2.60      1.96 o 
   5   6   5       37.55       30.20      4.79 o 
   6   6   5       32.32       26.55      4.58 o 
   7   6   5        6.82        4.65      4.70 o 
   8   6   5        9.57        9.40      1.90 o 
   9   6   5       39.25       36.10      2.74 o 
  10   6   5        8.69        5.63      2.11 o 
  11   6   5       13.70       12.50      2.09 o 
  -8   7   5       65.68       75.94      3.67 o 
  -7   7   5      111.39      108.15      5.20 o 
  -6   7   5       11.70       13.27      2.34 o 
  -5   7   5        7.77        8.98      1.60 o 
  -4   7   5        7.15       11.12      1.85 o 
  -3   7   5        4.85        3.38      1.33 o 
  -2   7   5       24.50       21.36      2.44 o 
  -1   7   5        0.22       -1.49      1.49 o 
   0   7   5       19.11       23.67      2.62 o 
   1   7   5        3.00        2.09      2.19 o 
   2   7   5      203.19      198.10     10.03 o 
   3   7   5        0.30        1.85      1.81 o 
   4   7   5       36.33       48.26      4.93 o 
   5   7   5       31.22       25.03      3.51 o 
   6   7   5        0.27        0.08      1.47 o 
   7   7   5       37.67       36.38      3.41 o 
   8   7   5        8.42        3.97      1.20 o 
 -18   0   6       11.62        8.58      2.21 o 
 -17   0   6        8.73       10.76      2.85 o 
 -16   0   6      248.30      247.67     12.90 o 
 -15   0   6      646.96      656.18     22.18 o 
 -14   0   6       52.80       48.72      4.83 o 
 -13   0   6      584.79      552.48     26.61 o 
 -12   0   6        0.06        1.24      2.62 o 
 -11   0   6     1080.84     1025.64     29.83 o 
  -8   0   6      107.81       94.45      7.71 o 
  -7   0   6      675.83      641.61     19.01 o 
  -6   0   6      484.10      455.89     15.61 o 
  -5   0   6      232.06      211.51     10.59 o 
  -4   0   6       51.74       46.14      5.23 o 
  -3   0   6     1065.17     1012.77     21.49 o 
  -2   0   6        0.48        1.66      2.31 o 
  -1   0   6     1266.78     1253.22     22.50 o 
   0   0   6       33.49       32.43      4.00 o 
   1   0   6       41.04       38.89      4.22 o 
   2   0   6        9.98        8.15      2.48 o 
   3   0   6      255.72      268.47     10.63 o 
   4   0   6      370.04      394.84     13.01 o 
   5   0   6     1284.91     1331.35     24.44 o 
   6   0   6      373.56      414.30     14.25 o 
   7   0   6        0.55        1.42      1.87 o 
   8   0   6        0.21        1.16      2.01 o 
   9   0   6      400.03      389.00     15.64 o 
  10   0   6       12.98       15.94      2.76 o 
  11   0   6       18.43       19.01      3.24 o 
  12   0   6       18.46       21.53      5.21 o 
  13   0   6      389.96      382.05     18.75 o 
  14   0   6      661.11      644.31     23.35 o 
  15   0   6       43.70       37.93      5.83 o 
  16   0   6        0.55        0.43      2.30 o 
  17   0   6        2.75       -0.69      1.09 o 
  18   0   6      142.70      144.08      5.92 o 
 -18   1   6       26.47       29.26      3.80 o 
 -17   1   6       11.29        9.26      2.01 o 
 -16   1   6       74.50       75.47      5.02 o 
 -15   1   6      343.57      358.14     11.29 o 
 -14   1   6      201.67      202.10      7.64 o 
 -13   1   6     1077.29     1110.01     25.02 o 
 -12   1   6      239.62      249.11     10.50 o 
 -11   1   6       23.12       24.97      3.71 o 
 -10   1   6      383.02      394.10     10.67 o 
  -9   1   6        1.07       -3.41      3.41 o 
  -8   1   6      580.47      521.66     19.95 o 
  -7   1   6       34.70       24.33      4.95 o 
  -6   1   6     1634.30     1557.75     32.31 o 
  -5   1   6        3.38        3.19      3.13 o 
  -4   1   6      356.46      348.17     14.81 o 
  -3   1   6     5327.06     5567.56     57.66 o 
  -2   1   6     1356.64     1446.95     60.71 o 
  -1   1   6     3750.98     3839.15     45.00 o 
   0   1   6       56.61       79.36      5.39 o 
   1   1   6      435.98      388.78      8.94 o 
   2   1   6       12.90       11.61      2.03 o 
   3   1   6       59.53       65.92      3.27 o 
   4   1   6      544.34      549.61     14.03 o 
   5   1   6     1250.27     1260.02     16.94 o 
   6   1   6       43.32       58.50      3.98 o 
   7   1   6      120.58      103.56      5.39 o 
   8   1   6       11.28       13.14      2.84 o 
   9   1   6      193.50      185.05      5.71 o 
  10   1   6      248.47      255.17      6.99 o 
  11   1   6      201.87      191.15      9.36 o 
  12   1   6       29.82       26.40      3.84 o 
  13   1   6       20.74       24.96      3.81 o 
  14   1   6        3.93        1.25      2.39 o 
  15   1   6       29.67       24.70      3.46 o 
  16   1   6       52.23       63.13      5.18 o 
  17   1   6      188.78      194.89      6.10 o 
 -18   2   6       32.71       35.31      3.32 o 
 -17   2   6       74.72       78.41      6.12 o 
 -16   2   6      169.30      184.98     10.56 o 
 -15   2   6      111.22      117.90      9.53 o 
 -14   2   6      143.70      155.23      8.39 o 
 -13   2   6       51.28       43.41      4.89 o 
 -12   2   6      171.87      177.42      8.52 o 
 -11   2   6        2.30       -0.94      2.63 o 
 -10   2   6       18.13       12.17      2.64 o 
  -9   2   6        4.58        5.79      1.89 o 
  -8   2   6     1028.39     1024.33     30.96 o 
  -7   2   6       78.26       66.41      8.42 o 
  -6   2   6      124.58      130.00     11.09 o 
  -5   2   6      716.59      716.70     23.94 o 
  -4   2   6       58.10       54.97      7.27 o 
  -3   2   6      129.81      123.46      9.86 o 
  -2   2   6      396.13      378.56     16.69 o 
  -1   2   6      503.54      525.01     10.47 o 
   0   2   6       30.03       27.57      2.58 o 
   1   2   6      379.07      381.76     10.99 o 
   2   2   6        1.63        2.03      2.83 o 
   3   2   6       27.60       32.79      2.98 o 
   4   2   6     1195.79     1256.63     16.83 o 
   5   2   6       39.21       37.23      3.26 o 
   6   2   6      433.08      433.85     10.56 o 
   7   2   6       14.29        9.24      1.97 o 
   8   2   6       44.66       45.33      3.87 o 
   9   2   6       29.53       28.56      2.30 o 
  10   2   6      409.81      389.61      7.50 o 
  11   2   6       42.30       39.45      3.45 o 
  12   2   6       45.15       36.81      3.35 o 
  13   2   6       23.37       17.22      2.49 o 
  14   2   6       56.62       55.79      3.46 o 
  15   2   6        1.71        1.07      1.47 o 
  16   2   6       12.93        8.52      2.20 o 
  17   2   6       28.71       35.46      3.51 o 
 -17   3   6        0.46        0.18      0.97 o 
 -16   3   6       20.18       23.78      3.39 o 
 -15   3   6        0.01       -1.47      3.19 o 
 -14   3   6        0.92       -1.79      1.79 o 
 -13   3   6      552.74      590.74     12.07 o 
 -12   3   6       33.51       31.18      4.01 o 
 -11   3   6       37.72       42.84      4.57 o 
 -10   3   6      110.33      104.65      5.52 o 
  -9   3   6       21.44       18.85      2.84 o 
  -8   3   6        2.80        4.66      2.30 o 
  -7   3   6       60.00       56.93      5.08 o 
  -6   3   6       40.34       32.28      6.87 o 
  -5   3   6      210.82      188.61     13.88 o 
  -4   3   6        1.06        2.20      3.84 o 
  -3   3   6      144.34      142.50     11.73 o 
  -2   3   6       47.64       45.59      6.92 o 
  -1   3   6       35.13       28.24      5.63 o 
   0   3   6       14.65       13.28      4.39 o 
   1   3   6      272.48      309.58     14.99 o 
   2   3   6       49.65       56.29      6.57 o 
   3   3   6        0.07        0.75      1.37 o 
   4   3   6       39.76       38.55      2.76 o 
   5   3   6       33.18       41.11      5.17 o 
   6   3   6       10.79       11.39      2.06 o 
   7   3   6      408.47      389.49      9.16 o 
   8   3   6       75.70       65.23      3.07 o 
   9   3   6      297.91      286.13      8.21 o 
  10   3   6      304.56      284.32      8.21 o 
  11   3   6      369.98      361.23     10.16 o 
  12   3   6        2.68        5.21      2.21 o 
  13   3   6       82.95       75.93      8.22 o 
  14   3   6       35.34       38.19      4.70 o 
  15   3   6      136.31      143.80      6.90 o 
  16   3   6       49.95       66.36      4.74 o 
 -15   4   6        9.24       10.45      2.17 o 
 -14   4   6      103.33      109.44      7.02 o 
 -13   4   6        0.41        0.93      2.13 o 
 -12   4   6        6.58        6.52      3.12 o 
 -11   4   6       35.12       27.35      3.74 o 
 -10   4   6        2.18        3.57      1.58 o 
  -9   4   6       23.95       25.25      3.70 o 
  -8   4   6        0.01       -0.15      1.85 o 
  -7   4   6       33.35       30.40      3.69 o 
  -6   4   6      101.80      101.53      7.38 o 
  -5   4   6       50.64       51.04      4.81 o 
  -4   4   6      194.34      174.86      8.32 o 
  -3   4   6       78.97       64.05      8.80 o 
  -2   4   6       13.07        7.49      4.06 o 
  -1   4   6      136.18      116.44     10.97 o 
   0   4   6        0.18        9.94      3.99 o 
   1   4   6       14.96       14.49      3.09 o 
   2   4   6        2.45        7.38      2.50 o 
   3   4   6      146.27      149.30      7.45 o 
   4   4   6      338.17      327.75     16.05 o 
   5   4   6       18.91       30.11      5.60 o 
   6   4   6      100.27      104.31      9.75 o 
   7   4   6        7.81        5.98      2.14 o 
   8   4   6        3.27        4.52      2.54 o 
   9   4   6       67.02       58.58      5.11 o 
  10   4   6        3.09        3.67      2.14 o 
  11   4   6       42.69       41.71      3.87 o 
  12   4   6        1.75        3.47      2.91 o 
  13   4   6       13.82       14.47      2.23 o 
  14   4   6       12.39       17.24      3.69 o 
  15   4   6       56.42       58.64      3.63 o 
 -14   5   6       21.12       17.14      2.26 o 
 -13   5   6        0.10       -1.40      1.93 o 
 -12   5   6      169.65      174.51      9.35 o 
 -11   5   6      662.92      656.46     19.96 o 
 -10   5   6      211.08      219.81     12.58 o 
  -9   5   6       12.69        9.40      1.75 o 
  -8   5   6        6.43        3.64      2.23 o 
  -7   5   6       21.34       17.31      2.69 o 
  -6   5   6        3.36        3.94      2.61 o 
  -5   5   6      363.89      381.54     11.44 o 
  -4   5   6     1342.06     1434.14     30.41 o 
  -3   5   6      513.03      542.46     19.44 o 
  -2   5   6       56.44       56.52      6.81 o 
  -1   5   6        0.02        4.44      5.72 o 
   0   5   6     1252.26     1291.39     22.05 o 
   1   5   6        6.17       11.81      4.18 o 
   2   5   6       48.98       32.72      5.51 o 
   3   5   6        3.93        5.50      3.66 o 
   4   5   6      398.88      358.70     16.84 o 
   5   5   6       13.56        9.56      3.83 o 
   6   5   6       41.58       38.13      6.19 o 
   7   5   6      373.48      355.77     16.70 o 
   8   5   6       50.26       48.93      3.94 o 
   9   5   6        4.45        6.77      1.99 o 
  10   5   6       34.95       23.32      2.76 o 
  11   5   6       23.80       21.44      3.92 o 
  12   5   6        0.04       -1.89      2.12 o 
  13   5   6        1.35        4.21      1.84 o 
 -12   6   6       45.61       39.24      2.89 o 
 -11   6   6        6.59        8.02      1.97 o 
 -10   6   6       60.29       68.06      5.32 o 
  -9   6   6        3.54        4.93      3.09 o 
  -8   6   6       71.61       65.61      3.27 o 
  -7   6   6      123.92      131.27      4.88 o 
  -6   6   6       25.93       28.32      2.54 o 
  -5   6   6        9.82        8.11      1.74 o 
  -4   6   6       43.98       44.53      3.97 o 
  -3   6   6       25.93       32.50      3.91 o 
  -2   6   6       33.60       26.28      4.62 o 
  -1   6   6        1.33       -1.20      2.61 o 
   0   6   6       36.80       34.61      5.21 o 
   1   6   6        8.35        6.90      3.70 o 
   2   6   6       97.64       95.33      5.79 o 
   3   6   6       23.44       17.69      2.79 o 
   4   6   6       73.81       65.78      4.82 o 
   5   6   6       16.07       11.94      2.32 o 
   6   6   6        7.80        2.63      2.39 o 
   7   6   6        0.02       -1.11      2.22 o 
   8   6   6      105.16      109.66      7.21 o 
   9   6   6        0.78       -2.12      2.27 o 
  10   6   6       29.95       27.82      2.31 o 
  11   6   6      136.86      118.61      5.30 o 
  -6   7   6       60.14       64.12      3.78 o 
  -5   7   6        0.03        2.20      1.07 o 
  -4   7   6        8.54        6.41      1.36 o 
  -3   7   6       55.98       63.14      3.53 o 
  -2   7   6       60.48       65.41      3.64 o 
  -1   7   6       60.04       69.88      4.32 o 
   0   7   6      117.62      126.99      5.14 o 
   1   7   6       14.35       11.10      1.81 o 
   2   7   6       11.54       12.84      2.88 o 
   3   7   6        1.01        1.15      1.63 o 
   4   7   6        0.31       -1.81      1.81 o 
   5   7   6        7.25        1.57      1.43 o 
   6   7   6        4.92        5.91      1.73 o 
   7   7   6        0.24       -0.53      0.98 o 
 -18   1   7        4.78        1.84      1.41 o 
 -17   1   7       28.59       29.86      3.22 o 
 -16   1   7      494.91      499.61     11.51 o 
 -15   1   7      124.36      117.16      7.32 o 
 -14   1   7        0.17        0.39      1.58 o 
 -13   1   7       42.99       46.46      4.83 o 
 -12   1   7      650.58      672.21     26.70 o 
 -11   1   7      332.47      350.40     13.24 o 
 -10   1   7       13.99       14.52      3.41 o 
  -9   1   7      391.30      387.94     12.76 o 
  -8   1   7      338.13      308.60     16.51 o 
  -7   1   7       74.62       58.94      7.68 o 
  -6   1   7        2.21        2.15      3.52 o 
  -5   1   7        6.81       23.43      5.10 o 
  -4   1   7     3141.42     3091.29     46.63 o 
  -3   1   7      163.39      140.66     10.38 o 
  -2   1   7      498.84      486.26     24.96 o 
  -1   1   7    10339.59    10775.97     98.45 o 
   0   1   7      216.37      271.01      8.56 o 
   1   1   7      668.78      710.16     13.07 o 
   2   1   7      337.91      353.79     14.55 o 
   3   1   7      109.21      117.01      5.48 o 
   4   1   7       63.20       58.85      4.08 o 
   5   1   7       49.34       39.70      3.53 o 
   6   1   7     1467.54     1481.82     20.42 o 
   7   1   7      198.88      200.35      7.92 o 
   8   1   7      117.67      111.64      5.02 o 
   9   1   7      777.17      765.09     11.85 o 
  10   1   7      369.38      370.47     12.72 o 
  11   1   7      144.98      127.21      7.85 o 
  12   1   7       81.58       85.32      6.44 o 
  13   1   7       70.77       56.88      5.22 o 
  14   1   7       33.69       27.06      3.62 o 
  15   1   7        5.53        2.03      1.69 o 
  16   1   7       40.24       37.16      3.12 o 
  17   1   7       19.19       26.36      2.70 o 
 -17   2   7       75.73       74.66      5.50 o 
 -16   2   7       26.35       24.39      4.07 o 
 -15   2   7      180.26      208.23     11.72 o 
 -14   2   7      869.65      930.32     19.61 o 
 -13   2   7      422.24      437.18     21.14 o 
 -12   2   7        0.13       -3.07      4.11 o 
 -11   2   7      552.49      551.11     12.43 o 
 -10   2   7       21.34       10.09      2.35 o 
  -9   2   7       69.48       61.73      3.87 o 
  -8   2   7       42.68       38.45      3.78 o 
  -7   2   7       46.93       37.98      7.05 o 
  -6   2   7      370.82      386.76     19.19 o 
  -5   2   7      138.19      121.55     11.14 o 
  -4   2   7       83.69       61.00      8.24 o 
  -3   2   7      870.06      830.71     26.41 o 
  -2   2   7      155.97      158.56     11.35 o 
  -1   2   7       81.05       66.11      3.94 o 
   0   2   7       14.71       20.59      2.44 o 
   1   2   7     2157.29     2269.68     23.45 o 
   2   2   7      516.78      544.55     11.78 o 
   3   2   7       13.95       11.67      1.82 o 
   4   2   7       94.52      115.54      5.63 o 
   5   2   7        0.87       -0.31      1.40 o 
   6   2   7      224.44      211.36      7.88 o 
   7   2   7       25.56       28.94      2.43 o 
   8   2   7      112.80      106.59      3.80 o 
   9   2   7      133.12      133.00      4.53 o 
  10   2   7       36.72       22.92      3.40 o 
  11   2   7       81.00       87.48      4.88 o 
  12   2   7        2.29        3.55      1.81 o 
  13   2   7        5.66        8.62      1.75 o 
  14   2   7        5.02        4.99      1.92 o 
  15   2   7       32.20       30.52      3.65 o 
  16   2   7       29.11       32.99      3.80 o 
 -16   3   7      188.74      210.46      8.29 o 
 -15   3   7      174.81      197.26      9.75 o 
 -14   3   7      153.51      154.53      6.27 o 
 -13   3   7       42.62       39.33      3.31 o 
 -12   3   7        5.63        3.52      2.58 o 
 -11   3   7      407.01      418.75     14.22 o 
 -10   3   7      171.92      165.14      6.92 o 
  -9   3   7      102.78      105.37      5.58 o 
  -8   3   7       14.22       14.73      2.23 o 
  -7   3   7      173.38      175.60      6.18 o 
  -6   3   7      198.74      208.04      6.46 o 
  -5   3   7       23.93       19.19      5.83 o 
  -4   3   7      412.18      403.17     20.91 o 
  -3   3   7       46.82       52.82      7.99 o 
  -2   3   7       36.25       28.36      6.15 o 
  -1   3   7       38.63       42.41      7.14 o 
   0   3   7       86.10       74.86      8.35 o 
   1   3   7      552.47      560.83     21.02 o 
   2   3   7      265.08      253.99     13.84 o 
   3   3   7        6.37        9.52      2.25 o 
   4   3   7      673.42      683.72     13.47 o 
   5   3   7       29.55       25.52      3.22 o 
   6   3   7      107.44       94.47      5.85 o 
   7   3   7      598.41      540.65     18.64 o 
   8   3   7     1219.23     1239.42     30.96 o 
   9   3   7     1005.76      952.52     17.41 o 
  10   3   7        5.60        5.98      3.81 o 
  11   3   7      563.75      564.60     19.82 o 
  12   3   7      225.23      214.78     11.62 o 
  13   3   7        6.61        4.14      2.52 o 
  14   3   7       49.51       43.30      3.29 o 
  15   3   7      119.64      137.22      7.43 o 
 -15   4   7      111.02      106.20      4.51 o 
 -14   4   7      665.44      685.45     15.29 o 
 -13   4   7       18.08       19.22      3.42 o 
 -12   4   7      166.83      161.07     10.04 o 
 -11   4   7      699.33      726.33     18.60 o 
 -10   4   7      122.44      132.32      7.45 o 
  -9   4   7      168.08      163.36      8.30 o 
  -8   4   7       11.03       15.44      2.87 o 
  -7   4   7       36.63       46.64     14.70 o 
  -6   4   7      727.14      733.22     19.86 o 
  -5   4   7       21.45       23.77      3.85 o 
  -4   4   7       53.32       57.29      5.48 o 
  -3   4   7        1.39        0.73      2.44 o 
  -2   4   7     1147.27     1120.75     16.66 o 
  -1   4   7      932.39      914.02     15.08 o 
   0   4   7      265.49      234.56      9.89 o 
   1   4   7      168.67      189.68      8.80 o 
   2   4   7       11.17       11.65      2.46 o 
   3   4   7        6.85        5.59      2.38 o 
   4   4   7      292.41      283.47     15.33 o 
   5   4   7       18.93        4.62      3.40 o 
   6   4   7      151.47      131.58      7.32 o 
   7   4   7      118.91      105.25      6.65 o 
   8   4   7      725.78      719.66     22.11 o 
   9   4   7      649.34      625.85     11.45 o 
  10   4   7       84.03       91.79      5.86 o 
  11   4   7      148.74      150.16      9.57 o 
  12   4   7        1.88       -2.50      2.50 o 
  13   4   7       42.84       45.32      3.14 o 
  14   4   7      290.46      299.95     11.68 o 
 -13   5   7      299.72      296.48      9.24 o 
 -12   5   7       44.30       44.08      4.66 o 
 -11   5   7       14.54       16.51      3.59 o 
 -10   5   7       82.81       76.73      7.27 o 
  -9   5   7      193.16      214.06     11.19 o 
  -8   5   7       62.78       66.83      5.17 o 
  -7   5   7      230.45      238.17     13.37 o 
  -6   5   7       55.34       64.78      4.62 o 
  -5   5   7       57.46       63.29      4.69 o 
  -4   5   7      643.95      687.43     20.07 o 
  -3   5   7      145.94      155.18     10.18 o 
  -2   5   7      359.00      363.98     17.69 o 
  -1   5   7       93.99       96.79      9.52 o 
   0   5   7       53.63       44.00      4.50 o 
   1   5   7       31.51       30.47      3.87 o 
   2   5   7      213.68      229.21     13.46 o 
   3   5   7      145.93      157.44     11.37 o 
   4   5   7        5.51        6.55      3.63 o 
   5   5   7      292.15      279.67     14.88 o 
   6   5   7      446.06      467.28     19.01 o 
   7   5   7       47.64       54.58      7.18 o 
   8   5   7        1.23        2.08      3.18 o 
   9   5   7       16.07        4.22      2.92 o 
  10   5   7       67.64       63.82      6.29 o 
  11   5   7        2.16       -2.01      2.01 o 
  12   5   7       26.28       27.28      3.25 o 
 -11   6   7        7.58        5.23      1.44 o 
 -10   6   7        0.00        1.67      1.58 o 
  -9   6   7       13.79       17.82      3.11 o 
  -8   6   7       31.90       23.03      3.80 o 
  -7   6   7       18.68       18.22      2.94 o 
  -6   6   7       27.83       23.79      2.74 o 
  -5   6   7        0.06       -0.05      1.83 o 
  -4   6   7      627.45      650.17     13.16 o 
  -3   6   7       29.40       29.90      3.27 o 
  -2   6   7        9.94        7.56      2.80 o 
  -1   6   7        1.24        4.22      2.41 o 
   0   6   7       65.14       65.80      6.76 o 
   1   6   7      334.41      361.39     10.29 o 
   2   6   7      385.30      385.82     11.12 o 
   3   6   7      468.17      444.99     11.51 o 
   4   6   7       18.45       15.23      2.73 o 
   5   6   7        7.38        8.64      1.97 o 
   6   6   7       74.29       69.06      4.48 o 
   7   6   7       11.45        7.28      1.86 o 
   8   6   7       58.06       58.65      3.60 o 
   9   6   7        5.68        1.63      1.15 o 
  10   6   7        2.57        2.58      0.92 o 
  -5   7   7      179.96      198.97      7.22 o 
  -4   7   7      291.91      325.29     13.09 o 
  -3   7   7      219.53      256.75      6.01 o 
  -2   7   7        2.33        3.43      2.12 o 
  -1   7   7       26.63       30.41      2.38 o 
   0   7   7       30.96       25.10      2.26 o 
   1   7   7      105.29      107.08      6.46 o 
   2   7   7      163.03      162.31      5.88 o 
   3   7   7        6.56        8.15      2.00 o 
   4   7   7       28.67       30.84      3.07 o 
   5   7   7       28.70       28.44      2.73 o 
 -17   0   8       33.97       32.99      3.60 o 
 -16   0   8      267.61      264.92     11.49 o 
 -15   0   8      558.03      592.24     19.04 o 
 -14   0   8      467.54      484.21     13.41 o 
 -13   0   8      314.49      333.35     17.33 o 
 -12   0   8        1.83       -2.12      3.24 o 
 -11   0   8        5.15       -2.13      2.74 o 
 -10   0   8      362.43      339.89     13.02 o 
  -9   0   8      436.18      401.77     13.78 o 
  -8   0   8       17.85       11.11      4.21 o 
  -5   0   8      602.45      683.73     20.39 o 
  -4   0   8      481.20      522.53     17.48 o 
  -3   0   8     6918.47     7273.20     63.71 o 
  -2   0   8     3925.35     4318.30     48.27 o 
  -1   0   8     2719.53     3023.46     40.29 o 
   0   0   8     1630.23     1693.38     30.28 o 
   1   0   8     1178.17     1307.78     26.76 o 
   2   0   8       16.77       12.09      3.24 o 
   3   0   8       99.96      110.27      8.08 o 
   4   0   8     1139.18     1162.52     25.81 o 
   5   0   8       53.25       48.03      5.83 o 
   6   0   8     1488.25     1588.67     31.66 o 
   7   0   8      224.17      230.29     10.77 o 
   8   0   8      160.51      155.15     14.51 o 
   9   0   8        3.67        3.03      2.00 o 
  10   0   8      256.45      271.79     15.95 o 
  11   0   8      217.78      219.76     14.26 o 
  12   0   8       22.83       17.14      4.61 o 
  13   0   8       66.04       64.79      7.50 o 
  14   0   8        4.32        1.27      1.55 o 
  15   0   8       82.83       67.97      4.07 o 
 -17   1   8       40.32       44.08      4.31 o 
 -16   1   8        2.24        3.04      2.06 o 
 -15   1   8      141.59      151.16      6.67 o 
 -14   1   8       91.56       89.18      4.82 o 
 -13   1   8       66.08       59.62      5.11 o 
 -12   1   8       14.53       17.95      5.67 o 
 -11   1   8      292.25      269.35     12.05 o 
 -10   1   8      682.78      695.10     18.74 o 
  -9   1   8        8.66        9.82      3.04 o 
  -8   1   8        3.89        4.53      1.68 o 
  -7   1   8       29.82       20.33      5.84 o 
  -6   1   8        4.14        4.38      3.68 o 
  -5   1   8       32.96       33.85      6.15 o 
  -4   1   8        0.10       -0.81      3.69 o 
  -3   1   8      253.31      253.31     14.04 o 
  -2   1   8      485.82      507.63     19.15 o 
  -1   1   8      157.89      161.51      6.89 o 
   0   1   8      630.40      627.57     13.18 o 
   1   1   8      540.13      541.58     12.92 o 
   2   1   8      215.06      227.68      6.70 o 
   3   1   8      193.78      212.22      7.85 o 
   4   1   8       45.82       36.97      3.52 o 
   5   1   8       35.64       43.06      3.81 o 
   6   1   8      245.28      266.80      9.24 o 
   7   1   8        9.02        6.83      1.53 o 
   8   1   8      334.50      333.10     10.23 o 
   9   1   8      348.38      341.50     12.34 o 
  10   1   8       49.09       39.36      5.75 o 
  11   1   8      448.32      428.55     13.76 o 
  12   1   8       78.96       73.88      5.99 o 
  13   1   8      387.23      339.23     11.44 o 
  14   1   8       32.32       23.78      3.14 o 
  15   1   8        0.00        1.39      1.31 o 
  16   1   8       11.67        7.02      1.87 o 
 -17   2   8       32.07       30.11      3.13 o 
 -16   2   8        1.13        0.65      1.67 o 
 -15   2   8       25.63       26.38      4.39 o 
 -14   2   8      100.23       99.88      6.36 o 
 -13   2   8      125.46      127.88     11.52 o 
 -12   2   8      174.84      201.01     14.86 o 
 -11   2   8      647.62      636.61     17.80 o 
 -10   2   8      328.87      332.74     13.01 o 
  -9   2   8        3.39        1.54      1.62 o 
  -8   2   8        8.13       10.42      1.98 o 
  -7   2   8      293.47      310.11     12.48 o 
  -6   2   8      197.97      203.78     20.89 o 
  -5   2   8       64.27       57.93      8.48 o 
  -4   2   8      852.32      780.76     27.68 o 
  -3   2   8     1736.41     1763.45     39.32 o 
  -2   2   8      524.05      564.64     21.97 o 
  -1   2   8       73.89       68.34      8.15 o 
   0   2   8       63.06       58.93      4.08 o 
   1   2   8      413.45      417.99     10.77 o 
   2   2   8       87.36       81.08      4.98 o 
   3   2   8      200.00      217.98      6.74 o 
   4   2   8       29.36       30.95      3.24 o 
   5   2   8      117.08      114.29      5.10 o 
   6   2   8      176.76      175.42      6.14 o 
   7   2   8       73.35       67.75      3.96 o 
   8   2   8      375.46      354.54     23.00 o 
   9   2   8       88.83       88.19      4.83 o 
  10   2   8      256.55      243.56      7.78 o 
  11   2   8     1996.99     2015.44     21.30 o 
  12   2   8       13.17       12.47      2.61 o 
  13   2   8      149.50      131.59      8.38 o 
  14   2   8        7.48        4.65      2.37 o 
  15   2   8        4.85        3.94      2.06 o 
  16   2   8        0.15        1.19      1.11 o 
 -16   3   8      111.53      105.32      5.02 o 
 -15   3   8        0.58        2.46      1.82 o 
 -14   3   8      318.05      341.03     13.36 o 
 -13   3   8       62.88       62.75      3.72 o 
 -12   3   8       68.90       71.41      6.50 o 
 -11   3   8      294.44      330.94      9.29 o 
 -10   3   8       43.04       49.09      5.08 o 
  -9   3   8       24.66       28.38      3.22 o 
  -8   3   8       36.35       38.48      3.56 o 
  -7   3   8      345.31      393.21     12.66 o 
  -6   3   8       27.00       27.99      2.80 o 
  -5   3   8       14.79       18.24      2.86 o 
  -4   3   8      272.53      298.41      9.33 o 
  -3   3   8       57.14       46.69      5.05 o 
  -2   3   8      260.59      276.46     10.84 o 
  -1   3   8      108.50      124.75      7.29 o 
   0   3   8       68.65       67.48      5.46 o 
   1   3   8      675.11      691.93     16.25 o 
   2   3   8      532.89      562.29     11.77 o 
   3   3   8      152.78      154.32      5.34 o 
   4   3   8      227.64      231.21      7.43 o 
   5   3   8        3.13        2.08      2.29 o 
   6   3   8       49.26       44.14      4.60 o 
   7   3   8      153.04      166.75      8.38 o 
   8   3   8      982.80     1016.84     20.38 o 
   9   3   8        8.70        8.01      3.44 o 
  10   3   8      259.69      248.88     13.30 o 
  11   3   8      383.46      411.50     11.92 o 
  12   3   8       55.23       63.22      4.58 o 
  13   3   8       66.61       61.02      5.57 o 
  14   3   8       21.50       21.19      3.43 o 
  15   3   8        0.02       -0.41      1.13 o 
 -14   4   8       19.89       21.27      2.43 o 
 -13   4   8      337.54      352.22     11.97 o 
 -12   4   8       20.03       23.35      2.88 o 
 -11   4   8      651.41      676.40     11.56 o 
 -10   4   8       53.73       57.02      8.54 o 
  -9   4   8       40.77       37.71      4.06 o 
  -8   4   8       18.93       12.34      2.07 o 
  -7   4   8       34.74       27.41      2.97 o 
  -6   4   8      311.63      315.05      9.04 o 
  -5   4   8      267.74      284.20     10.56 o 
  -4   4   8      683.54      718.90     23.86 o 
  -3   4   8       36.70       33.89      5.86 o 
  -2   4   8       20.06       20.80      4.77 o 
  -1   4   8       50.17       40.55      9.24 o 
   0   4   8       39.79       36.23      4.47 o 
   1   4   8       56.49       48.73      6.83 o 
   2   4   8      237.92      217.72     13.53 o 
   3   4   8      113.99      116.21     10.31 o 
   4   4   8       12.25        9.79      3.79 o 
   5   4   8      159.26      171.18      8.33 o 
   6   4   8       12.62       10.07      2.66 o 
   7   4   8       52.64       44.45      4.51 o 
   8   4   8      434.32      478.06     13.26 o 
   9   4   8      129.27      128.29      9.36 o 
  10   4   8        0.69        0.25      2.08 o 
  11   4   8       72.46       71.88      4.50 o 
  12   4   8        1.50        1.26      1.34 o 
  13   4   8       43.01       45.09      3.00 o 
 -12   5   8       13.03        9.97      2.17 o 
 -11   5   8       47.22       48.52      4.79 o 
 -10   5   8        5.50       10.60      3.08 o 
  -9   5   8       59.20       55.61      7.20 o 
  -8   5   8       80.78       73.64      5.19 o 
  -7   5   8        1.03        3.15      2.38 o 
  -6   5   8       32.05       36.73      5.53 o 
  -5   5   8       19.50       29.19      4.98 o 
  -4   5   8       58.29       59.87      6.66 o 
  -3   5   8        0.13        1.22      2.20 o 
  -2   5   8      123.53      130.08      6.59 o 
  -1   5   8      323.46      345.57     15.16 o 
   0   5   8      109.26      116.82      6.65 o 
   1   5   8      529.89      573.29     23.80 o 
   2   5   8       49.91       53.40      4.73 o 
   3   5   8        3.49        1.41      2.96 o 
   4   5   8        5.68        7.13      3.83 o 
   5   5   8       10.99        8.91      3.76 o 
   6   5   8      142.57      145.22     10.45 o 
   7   5   8        3.94        3.42      3.32 o 
   8   5   8      498.41      498.79     17.34 o 
   9   5   8      225.51      221.06     10.88 o 
  10   5   8       42.17       47.79      4.97 o 
  11   5   8        2.56       -0.06      1.85 o 
 -10   6   8       28.23       27.05      2.59 o 
  -9   6   8      273.41      300.83      9.77 o 
  -8   6   8        0.01        0.66      1.65 o 
  -7   6   8        8.67        8.33      3.88 o 
  -6   6   8       15.88       18.80      4.46 o 
  -5   6   8       32.91       27.86      4.30 o 
  -4   6   8      427.17      467.46     13.65 o 
  -3   6   8       10.86        9.66      2.04 o 
  -2   6   8      403.79      442.67     13.83 o 
  -1   6   8        2.44        7.19      2.37 o 
   0   6   8      264.25      269.35      8.08 o 
   1   6   8      301.82      334.58      9.18 o 
   2   6   8        0.13        2.12      1.48 o 
   3   6   8        7.60        3.08      2.40 o 
   4   6   8       35.07       26.26      2.96 o 
   5   6   8       14.98       16.50      2.26 o 
   6   6   8        7.53        4.36      1.46 o 
   7   6   8      187.46      180.66      8.68 o 
   8   6   8       15.90       15.76      2.79 o 
   9   6   8       72.29       56.01      3.51 o 
  -4   7   8       39.45       35.50      2.93 o 
  -3   7   8        7.95        5.98      1.70 o 
  -2   7   8       41.77       55.54      3.92 o 
  -1   7   8      188.96      214.49      7.58 o 
   0   7   8       17.52       16.00      1.48 o 
   1   7   8       96.59       88.61      4.79 o 
   2   7   8       63.25       48.63      2.92 o 
   3   7   8      136.53       88.72      4.22 o 
 -17   1   9        0.01        0.08      1.12 o 
 -16   1   9        7.99        2.40      1.66 o 
 -15   1   9       78.39       74.28      7.84 o 
 -14   1   9      135.64      132.44      5.40 o 
 -13   1   9        2.48        1.22      2.80 o 
 -12   1   9        9.11        6.57      3.69 o 
 -11   1   9        7.55        3.92      7.17 o 
 -10   1   9       10.54        3.62      2.95 o 
  -9   1   9       69.73       63.73      6.45 o 
  -8   1   9      148.76      134.37      8.04 o 
  -7   1   9       38.37       42.51      4.66 o 
  -6   1   9        3.10        1.78      2.02 o 
  -5   1   9      113.65      101.72      9.90 o 
  -4   1   9       13.26        9.05      4.08 o 
  -3   1   9       76.15       73.51      4.98 o 
  -2   1   9       17.23       24.44      3.23 o 
  -1   1   9        4.57        5.10      2.12 o 
   0   1   9       45.65       49.94      4.21 o 
   1   1   9      443.84      454.68     12.07 o 
   2   1   9        0.06        0.57      1.60 o 
   3   1   9        4.76        4.49      1.81 o 
   4   1   9       42.19       41.98      4.00 o 
   5   1   9       83.00       93.20      4.82 o 
   6   1   9       25.94       24.79      2.41 o 
   7   1   9       21.35       18.08      1.97 o 
   8   1   9       32.64       19.90      3.75 o 
   9   1   9       24.34       21.16      5.01 o 
  10   1   9      118.20      111.25      9.42 o 
  11   1   9       12.02        7.75      2.00 o 
  12   1   9       11.25       11.42      2.26 o 
  13   1   9      157.09      153.16      9.90 o 
  14   1   9        1.15       -0.25      2.03 o 
  15   1   9       18.70       18.72      2.83 o 
 -16   2   9        1.77        1.83      1.56 o 
 -15   2   9        0.34        0.10      1.93 o 
 -14   2   9        7.99        6.39      2.28 o 
 -13   2   9       46.92       45.88      6.92 o 
 -12   2   9       40.44       47.15      7.98 o 
 -11   2   9      178.93      186.19      9.63 o 
 -10   2   9      121.13      127.66     12.82 o 
  -9   2   9       54.40       49.39      5.42 o 
  -8   2   9        0.09        0.17      2.05 o 
  -7   2   9        3.41        0.97      1.90 o 
  -6   2   9       14.55        9.59      3.05 o 
  -5   2   9      181.43      182.52      6.52 o 
  -4   2   9       74.06       67.95      4.00 o 
  -3   2   9       89.62       90.41      7.93 o 
  -2   2   9      289.35      304.16     16.74 o 
  -1   2   9      872.01      912.46     28.11 o 
   0   2   9        2.35        9.08      4.11 o 
   1   2   9      501.08      529.50     12.84 o 
   2   2   9      643.69      649.04      9.36 o 
   3   2   9        0.52        0.90      1.32 o 
   4   2   9        0.00        0.07      1.13 o 
   5   2   9      109.56      113.89      4.61 o 
   6   2   9      632.62      631.98     10.59 o 
   7   2   9      281.90      263.42     10.30 o 
   8   2   9      227.55      224.98      9.44 o 
   9   2   9     1151.56     1178.50     37.32 o 
  10   2   9       24.41       19.71      3.09 o 
  11   2   9      227.24      243.88     14.08 o 
  12   2   9       33.50       31.94      5.16 o 
  13   2   9       14.61       11.58      3.22 o 
  14   2   9       51.98       44.44      4.79 o 
  15   2   9       26.03       22.66      2.76 o 
 -15   3   9        9.58        9.19      2.05 o 
 -14   3   9       18.12       20.16      3.24 o 
 -13   3   9       60.60       63.87      4.70 o 
 -12   3   9       13.80        9.09      2.16 o 
 -11   3   9       56.70       49.39      3.63 o 
 -10   3   9      198.41      221.37      9.93 o 
  -9   3   9        0.62        4.18      2.65 o 
  -8   3   9        3.00        1.65      2.22 o 
  -7   3   9       85.46       90.23      5.20 o 
  -6   3   9      131.22      124.24      5.97 o 
  -5   3   9       52.13       39.37      3.54 o 
  -4   3   9      197.57      187.18      6.57 o 
  -3   3   9       59.02       56.22      3.75 o 
  -2   3   9      236.48      228.03      7.02 o 
  -1   3   9      130.58      126.59      6.06 o 
   0   3   9        0.09        0.21      1.73 o 
   1   3   9       45.85       52.06      4.01 o 
   2   3   9      169.14      161.30      5.71 o 
   3   3   9        3.31        0.40      1.67 o 
   4   3   9        5.51        8.18      2.79 o 
   5   3   9       44.36       40.64      4.52 o 
   6   3   9        1.54        2.72      2.24 o 
   7   3   9       26.91       28.79      3.84 o 
   8   3   9       37.77       35.56      4.25 o 
   9   3   9        0.54       -0.81      2.16 o 
  10   3   9        6.06        3.65      2.03 o 
  11   3   9       38.64       39.79      6.75 o 
  12   3   9       28.72       28.22      2.85 o 
  13   3   9      158.05      174.20      8.90 o 
  14   3   9      116.70      127.13      6.15 o 
 -13   4   9        8.02        6.72      1.62 o 
 -12   4   9        2.82        5.00      4.51 o 
 -11   4   9       58.59       57.40      3.23 o 
 -10   4   9       53.83       45.88      5.99 o 
  -9   4   9       58.86       49.84      5.04 o 
  -8   4   9       16.88       20.26      3.35 o 
  -7   4   9       48.22       49.58      3.75 o 
  -6   4   9       35.27       37.15      3.88 o 
  -5   4   9       15.08       11.88      2.30 o 
  -4   4   9      682.46      703.59     23.92 o 
  -3   4   9       95.57      108.07      9.75 o 
  -2   4   9       39.06       44.32      6.70 o 
  -1   4   9       22.87       29.10      5.45 o 
   0   4   9       12.79       16.79      5.03 o 
   1   4   9      530.96      525.71     20.88 o 
   2   4   9      344.93      325.30     16.59 o 
   3   4   9      200.78      194.61     11.02 o 
   4   4   9        0.04        1.19      1.90 o 
   5   4   9       18.18       19.77      6.45 o 
   6   4   9      772.46      816.13     19.98 o 
   7   4   9       10.58       10.31      2.64 o 
   8   4   9      589.70      599.80     14.11 o 
   9   4   9       68.70       61.16      4.50 o 
  10   4   9       92.91       92.15      5.00 o 
  11   4   9        3.00        1.78      1.41 o 
  12   4   9       18.50       15.07      1.66 o 
 -12   5   9        1.44       -0.93      0.93 o 
 -11   5   9       16.81       16.92      2.62 o 
 -10   5   9       63.59       60.87      5.36 o 
  -9   5   9        4.54        0.06      2.00 o 
  -8   5   9        0.24       -1.11      1.55 o 
  -7   5   9        8.10        6.05      2.84 o 
  -6   5   9      373.14      422.79     16.17 o 
  -5   5   9       14.90       14.97      5.11 o 
  -4   5   9        9.39       12.42      2.45 o 
  -3   5   9       22.80       18.34      3.92 o 
  -2   5   9        1.02       -2.68      2.83 o 
  -1   5   9      139.67      157.90     10.92 o 
   0   5   9        0.42        0.50      3.38 o 
   1   5   9      776.78      801.76     16.02 o 
   2   5   9       78.36       66.13      4.96 o 
   3   5   9       19.01       18.52      2.98 o 
   4   5   9       49.51       48.27      6.28 o 
   5   5   9       49.24       52.05      6.29 o 
   6   5   9        3.68        2.96      2.75 o 
   7   5   9        1.39        2.24      2.43 o 
   8   5   9       88.70       87.62      6.85 o 
   9   5   9        0.33        1.68      2.04 o 
  10   5   9       19.16       15.32      2.57 o 
  -9   6   9       62.20       60.77      3.57 o 
  -8   6   9      259.99      253.68      8.52 o 
  -7   6   9        2.68       -0.07      1.58 o 
  -6   6   9       94.45       98.26     10.22 o 
  -5   6   9       89.14       98.48     12.79 o 
  -4   6   9       36.65       40.34      4.59 o 
  -3   6   9        2.00        1.34      2.19 o 
  -2   6   9       22.44       24.22      4.09 o 
  -1   6   9       43.46       39.77      2.81 o 
   0   6   9      161.12      172.76      5.68 o 
   1   6   9      142.21      140.82      5.29 o 
   2   6   9      101.32      104.76      4.64 o 
   3   6   9       77.00       76.62      4.11 o 
   4   6   9        0.81        2.19      1.28 o 
   5   6   9        0.03       -0.08      2.26 o 
   6   6   9        6.56        5.50      1.23 o 
   7   6   9       11.26       10.11      1.27 o 
 -16   0  10      195.69      165.82      6.58 o 
 -15   0  10       65.79       59.82      5.22 o 
 -14   0  10      170.04      167.39      6.66 o 
 -13   0  10      218.17      210.37     11.99 o 
 -12   0  10      397.52      408.03     18.32 o 
 -11   0  10      461.43      446.70     20.06 o 
 -10   0  10       24.27       22.33      3.91 o 
  -9   0  10       46.68       40.82      5.31 o 
  -8   0  10        4.85        2.93      5.45 o 
  -7   0  10       16.59       12.61      3.10 o 
  -6   0  10      163.14      158.08      8.57 o 
  -5   0  10        5.46        5.26      1.92 o 
  -4   0  10      745.80      727.80     31.43 o 
  -3   0  10       47.06       48.71      6.83 o 
  -2   0  10      328.78      335.72     14.79 o 
  -1   0  10      270.58      256.32     13.54 o 
   0   0  10      283.50      291.09     14.35 o 
   1   0  10        8.92       10.84      3.52 o 
   2   0  10       25.30       34.35      3.83 o 
   3   0  10        2.20        4.51      2.04 o 
   4   0  10      337.26      354.43     11.47 o 
   5   0  10       26.62       24.17      3.59 o 
   6   0  10        3.57        1.95      3.47 o 
   7   0  10      566.42      603.96     22.10 o 
   8   0  10       40.02       35.36      6.04 o 
   9   0  10      179.52      168.61     11.66 o 
  10   0  10       81.66       84.07      8.28 o 
  11   0  10       37.72       48.70      5.92 o 
  12   0  10       30.98       27.94      4.39 o 
  13   0  10      685.88      614.98     15.86 o 
  14   0  10       32.74       35.96      3.20 o 
 -16   1  10      110.86      103.08      5.62 o 
 -15   1  10        5.14       12.73      2.85 o 
 -14   1  10     1285.63     1357.35     14.96 o 
 -13   1  10        1.98        1.71      1.67 o 
 -12   1  10        1.32        2.80      3.40 o 
 -11   1  10       54.44       49.44      5.33 o 
 -10   1  10      119.57      124.17      8.17 o 
  -9   1  10       79.07       75.12      9.32 o 
  -8   1  10       15.81        9.25      1.80 o 
  -7   1  10      697.07      677.68     18.62 o 
  -6   1  10      548.56      522.11     13.85 o 
  -5   1  10      124.19      105.50      4.00 o 
  -4   1  10      321.78      357.65      8.68 o 
  -3   1  10     1216.28     1242.16     15.72 o 
  -2   1  10      178.83      197.34      6.01 o 
  -1   1  10      140.70      132.52      4.96 o 
   0   1  10       11.21       14.37      2.24 o 
   1   1  10       52.12       42.18      2.90 o 
   2   1  10       71.15       56.73      2.97 o 
   3   1  10       67.03       65.12      3.12 o 
   4   1  10      181.78      190.05      5.23 o 
   5   1  10       19.21       21.47      2.28 o 
   6   1  10       49.62       46.10      5.48 o 
   7   1  10       63.93       66.18      5.28 o 
   8   1  10       59.59       47.73      6.56 o 
   9   1  10      228.03      258.61     14.91 o 
  10   1  10       82.38       98.04      9.20 o 
  11   1  10        9.93       11.88      3.94 o 
  12   1  10        0.07       -2.68      2.68 o 
  13   1  10        2.25        5.08      2.59 o 
  14   1  10        0.03       -1.79      1.79 o 
 -15   2  10      184.92      213.50      8.94 o 
 -14   2  10        0.32        0.71      1.56 o 
 -13   2  10      196.36      212.20     12.68 o 
 -12   2  10      267.15      290.26     15.89 o 
 -11   2  10        3.09        2.13      3.75 o 
 -10   2  10      102.71       92.01      9.45 o 
  -9   2  10      102.01      108.11      9.98 o 
  -8   2  10       30.14       22.32      3.92 o 
  -7   2  10      125.81      133.75      9.64 o 
  -6   2  10      198.68      217.45     10.41 o 
  -5   2  10      328.25      339.92      9.02 o 
  -4   2  10      458.26      467.34     10.38 o 
  -3   2  10      140.43      136.78      6.58 o 
  -2   2  10      361.16      371.44     10.37 o 
  -1   2  10        5.93        9.63      2.96 o 
   0   2  10        3.21        5.90      2.10 o 
   1   2  10        0.46       -1.40      1.40 o 
   2   2  10      211.04      226.50      7.68 o 
   3   2  10      183.01      185.78      5.82 o 
   4   2  10       30.51       30.60      3.33 o 
   5   2  10      317.30      291.36     10.88 o 
   6   2  10       71.08       79.51      5.86 o 
   7   2  10       25.77       22.24      3.41 o 
   8   2  10      231.76      225.93      9.16 o 
   9   2  10      240.03      259.18      9.36 o 
  10   2  10       62.96       56.67      7.14 o 
  11   2  10      113.54      111.52      9.14 o 
  12   2  10       12.31       10.20      3.14 o 
  13   2  10       74.72       74.92      5.97 o 
  14   2  10       22.22       20.26      2.69 o 
 -14   3  10      299.55      295.50      9.61 o 
 -13   3  10       25.69       23.48      3.23 o 
 -12   3  10       72.14       80.61      7.88 o 
 -11   3  10       76.93       72.14      4.01 o 
 -10   3  10       21.79       18.82      2.49 o 
  -9   3  10        7.07        7.22      2.58 o 
  -8   3  10       54.62       58.45      4.06 o 
  -7   3  10        5.62        2.49      1.65 o 
  -6   3  10       79.71       87.41      5.02 o 
  -5   3  10      154.57      163.09      6.68 o 
  -4   3  10        0.92        0.06      1.63 o 
  -3   3  10        5.04        3.65      1.74 o 
  -2   3  10      264.92      281.55      9.04 o 
  -1   3  10       18.88       20.45      4.41 o 
   0   3  10      103.10      111.34      7.00 o 
   1   3  10      145.33      165.84      8.41 o 
   2   3  10        0.98        4.66      3.06 o 
   3   3  10      152.45      161.81      8.40 o 
   4   3  10       48.08       43.03      4.62 o 
   5   3  10       84.27       79.34      6.03 o 
   6   3  10       35.08       32.42      4.06 o 
   7   3  10       13.19       14.63      3.08 o 
   8   3  10      418.00      451.05     12.67 o 
   9   3  10      274.26      286.78     12.30 o 
  10   3  10       83.67       82.90      4.95 o 
  11   3  10       63.04       65.80      3.90 o 
  12   3  10       80.30       74.53      5.84 o 
  13   3  10        0.29        0.46      1.49 o 
 -12   4  10       14.35       14.27      2.16 o 
 -11   4  10        7.75        6.14      1.20 o 
 -10   4  10       28.81       25.65      2.98 o 
  -9   4  10       37.33       36.60      3.62 o 
  -8   4  10       16.94       18.73      2.31 o 
  -7   4  10       59.69       59.80      3.95 o 
  -6   4  10        0.99        1.55      1.56 o 
  -5   4  10        8.32       11.21      2.05 o 
  -4   4  10       78.28       88.50      6.04 o 
  -3   4  10        8.41        9.93      3.87 o 
  -2   4  10       19.58       14.67      4.48 o 
  -1   4  10        4.59        4.45      3.17 o 
   0   4  10       33.72       29.85      5.73 o 
   1   4  10       22.13       22.17      5.46 o 
   2   4  10        0.84        2.22      2.54 o 
   3   4  10      199.68      204.82      8.84 o 
   4   4  10      100.24      108.85      6.53 o 
   5   4  10       63.88       67.45      5.11 o 
   6   4  10        6.78        3.44      1.98 o 
   7   4  10        5.46        1.75      1.92 o 
   8   4  10       63.57       68.57      4.57 o 
   9   4  10        7.70        6.35      1.83 o 
  10   4  10       95.05       92.27      4.25 o 
  11   4  10       55.51       48.27      2.55 o 
 -10   5  10       10.79       11.69      2.21 o 
  -9   5  10       12.58        9.92      2.55 o 
  -8   5  10        0.59       -1.05      2.10 o 
  -7   5  10       58.87       68.47      5.99 o 
  -6   5  10      271.88      311.75      8.67 o 
  -5   5  10       90.71       96.86      5.28 o 
  -4   5  10      481.91      529.94     14.94 o 
  -3   5  10       44.11       43.71      4.26 o 
  -2   5  10        0.22        1.99      2.73 o 
  -1   5  10      428.81      460.44     17.17 o 
   0   5  10       16.54       13.73      4.25 o 
   1   5  10       57.54       58.05      6.61 o 
   2   5  10       77.90       93.59      8.15 o 
   3   5  10      229.82      215.62     23.17 o 
   4   5  10        0.01        1.55      1.48 o 
   5   5  10        0.61        2.48      1.48 o 
   6   5  10       83.72       72.54     12.77 o 
   7   5  10      103.92       96.57     14.87 o 
   8   5  10       41.09       36.48      4.99 o 
   9   5  10       24.50       22.65      2.74 o 
  -7   6  10      131.46      124.75      5.32 o 
  -6   6  10        4.71        4.48      1.62 o 
  -5   6  10       31.42       29.03      3.69 o 
  -4   6  10      106.21      114.84      6.46 o 
  -3   6  10       45.64       46.89      4.47 o 
  -2   6  10       21.53       18.55      3.04 o 
  -1   6  10       23.25       23.72      2.20 o 
   0   6  10        4.74        5.61      1.44 o 
   1   6  10       11.41        9.22      2.24 o 
   2   6  10        0.10       -1.71      1.71 o 
   3   6  10       24.17       19.38      2.68 o 
   4   6  10       34.65       33.31      3.24 o 
   5   6  10       31.92       36.11      3.01 o 
 -15   1  11       47.80       47.01      4.01 o 
 -14   1  11       16.30       19.65      2.36 o 
 -13   1  11      393.48      398.82      9.53 o 
 -12   1  11      363.47      356.17     10.10 o 
 -11   1  11        0.10       -2.41      3.06 o 
 -10   1  11       13.17        9.86      2.78 o 
  -9   1  11      155.54      146.41      8.69 o 
  -8   1  11        0.00        2.38      1.91 o 
  -7   1  11       37.12       36.56      3.10 o 
  -6   1  11        0.06        1.77      1.56 o 
  -5   1  11      942.94      917.41     12.75 o 
  -4   1  11      157.74      157.16     12.02 o 
  -3   1  11       79.32       85.98      4.47 o 
  -2   1  11     3102.72     3154.51     34.28 o 
  -1   1  11       82.10      120.37      5.45 o 
   0   1  11      436.08      437.75      8.39 o 
   1   1  11      101.59      101.17      4.01 o 
   2   1  11      216.34      225.06      6.49 o 
   3   1  11       10.48       14.55      2.39 o 
   4   1  11       69.60       67.33      5.51 o 
   5   1  11      347.06      360.39     12.06 o 
   6   1  11      554.23      580.04     15.01 o 
   7   1  11       33.00       35.28      4.09 o 
   8   1  11      498.48      515.00     20.62 o 
   9   1  11      264.70      295.83     15.17 o 
  10   1  11      370.51      367.53     16.02 o 
  11   1  11      133.72      141.33      9.18 o 
  12   1  11        1.78        0.18      1.99 o 
  13   1  11       10.35       11.08      2.31 o 
 -15   2  11      160.60      128.93      5.46 o 
 -14   2  11      249.65      247.23      9.63 o 
 -13   2  11       25.06       28.07      3.01 o 
 -12   2  11       27.90       28.04      5.07 o 
 -11   2  11        1.76        2.52      2.83 o 
 -10   2  11        7.29        7.21      3.48 o 
  -9   2  11       17.29       11.71      3.10 o 
  -8   2  11        4.34        0.17      2.16 o 
  -7   2  11      138.11      147.40      8.65 o 
  -6   2  11      141.79      137.48      8.50 o 
  -5   2  11      223.24      234.77      8.78 o 
  -4   2  11       32.62       32.98      3.56 o 
  -3   2  11      230.94      216.37      8.24 o 
  -2   2  11      156.00      144.01      8.04 o 
  -1   2  11      199.97      200.68      9.57 o 
   0   2  11      420.32      443.62     13.71 o 
   1   2  11      468.02      500.38     14.38 o 
   2   2  11        1.79        2.58      2.20 o 
   3   2  11      101.72      103.38      6.71 o 
   4   2  11        0.03        1.52      2.04 o 
   5   2  11      147.99      145.73     10.40 o 
   6   2  11       34.00       35.94      4.65 o 
   7   2  11       10.31        7.93      2.43 o 
   8   2  11      277.70      308.37     11.49 o 
   9   2  11       52.67       51.10      6.72 o 
  10   2  11       10.51        9.14      3.41 o 
  11   2  11        9.44        4.68      2.54 o 
  12   2  11       49.91       56.29      5.20 o 
  13   2  11        0.03       -0.50      1.37 o 
 -13   3  11       42.42       43.23      3.75 o 
 -12   3  11       82.28       84.35      7.05 o 
 -11   3  11      221.24      226.11     12.29 o 
 -10   3  11       39.21       35.62      2.81 o 
  -9   3  11       38.71       33.31      5.02 o 
  -8   3  11       35.51       40.86      4.50 o 
  -7   3  11      131.08      130.85      7.75 o 
  -6   3  11       82.58       82.88      6.32 o 
  -5   3  11      281.01      317.89      8.96 o 
  -4   3  11      457.80      502.62      9.86 o 
  -3   3  11        0.03        0.72      1.74 o 
  -2   3  11      153.33      156.20      6.86 o 
  -1   3  11      610.89      646.17     13.59 o 
   0   3  11       63.26       76.32      6.08 o 
   1   3  11       24.96       27.10      5.09 o 
   2   3  11      102.70      116.84      7.08 o 
   3   3  11        0.29       -0.89      2.00 o 
   4   3  11       34.96       34.26      4.13 o 
   5   3  11        0.03        5.83      2.55 o 
   6   3  11     1062.27     1092.80     19.77 o 
   7   3  11       16.46       17.72      2.93 o 
   8   3  11      218.08      233.85      8.31 o 
   9   3  11        9.73        9.16      4.14 o 
  10   3  11      164.64      146.61      6.09 o 
  11   3  11       98.10       89.07      6.11 o 
  12   3  11       11.41        9.17      1.95 o 
 -11   4  11        6.07        5.02      1.40 o 
 -10   4  11      218.80      208.83      6.41 o 
  -9   4  11       39.61       37.73      3.68 o 
  -8   4  11       33.68       25.41      7.13 o 
  -7   4  11      317.00      335.88      8.40 o 
  -6   4  11       22.30       22.19      2.42 o 
  -5   4  11       38.87       38.09      3.07 o 
  -4   4  11      186.67      196.48      6.57 o 
  -3   4  11      357.31      372.21     10.43 o 
  -2   4  11      933.74     1008.24     27.57 o 
  -1   4  11      350.11      391.75     17.32 o 
   0   4  11      303.00      338.87     10.93 o 
   1   4  11       16.80       22.34      4.08 o 
   2   4  11       37.82       39.88      4.20 o 
   3   4  11       79.28       77.45      5.37 o 
   4   4  11        1.90        0.31      2.78 o 
   5   4  11       83.93       83.03      5.19 o 
   6   4  11       40.66       43.93      5.52 o 
   7   4  11      109.27       99.72      5.10 o 
   8   4  11      497.64      508.60     16.05 o 
   9   4  11       10.69       11.50      1.68 o 
  10   4  11       23.08       19.06      2.27 o 
  -9   5  11      100.78       88.76      4.72 o 
  -8   5  11      150.39      143.60      6.99 o 
  -7   5  11        0.02       -2.04      2.04 o 
  -6   5  11       75.47       81.50     13.08 o 
  -5   5  11      312.86      343.87     18.08 o 
  -4   5  11        7.00        6.49      1.73 o 
  -3   5  11      343.47      377.29      9.53 o 
  -2   5  11        0.83        2.67      2.38 o 
  -1   5  11        9.89        6.66      2.81 o 
   0   5  11       19.28       19.36      3.92 o 
   1   5  11       65.91       74.38      6.57 o 
   2   5  11       85.95       94.15      7.37 o 
   3   5  11       16.33       17.37      3.57 o 
   4   5  11       53.68       59.63      5.78 o 
   5   5  11      403.29      431.45     13.58 o 
   6   5  11      194.72      211.59      8.88 o 
   7   5  11      144.87      150.58      6.80 o 
   8   5  11       41.37       42.27      3.08 o 
  -4   6  11        2.42        2.55      0.79 o 
  -3   6  11       36.44       36.23      8.08 o 
  -2   6  11       68.92       76.99      4.37 o 
  -1   6  11       36.87       38.00      3.20 o 
   0   6  11        5.29        4.16      1.44 o 
   1   6  11      281.98      248.07      7.54 o 
   2   6  11      182.47      140.21      5.41 o 
 -14   0  12      571.00      508.40     10.84 o 
 -13   0  12        0.00        0.40      1.08 o 
 -12   0  12       20.80       21.82      3.56 o 
 -11   0  12      231.64      220.12     11.77 o 
 -10   0  12        2.32       -0.15      2.55 o 
  -9   0  12       66.73       68.41      5.54 o 
  -8   0  12       85.41       76.13      6.01 o 
  -7   0  12      322.11      346.15     12.57 o 
  -6   0  12      263.94      289.96     11.50 o 
  -5   0  12      648.16      690.31     17.44 o 
  -4   0  12     1065.39     1081.79     21.46 o 
  -3   0  12       22.94       18.97      3.60 o 
  -2   0  12      473.48      492.92     14.09 o 
  -1   0  12     1217.30     1254.28     33.48 o 
   0   0  12       21.00       62.61      8.78 o 
   1   0  12       73.06       78.97      8.53 o 
   2   0  12       78.48       92.25      9.16 o 
   3   0  12       38.64       38.22      6.25 o 
   4   0  12       82.00       91.21      9.05 o 
   5   0  12      469.83      517.72     20.23 o 
   6   0  12      100.04      122.73      9.79 o 
   7   0  12      425.31      463.00     18.07 o 
   8   0  12       94.52       93.97      7.99 o 
   9   0  12      192.82      193.53     10.59 o 
  10   0  12      249.30      266.35     11.13 o 
  11   0  12       10.67       15.96      2.71 o 
 -14   1  12       80.72       77.55      4.80 o 
 -13   1  12      177.85      179.32      6.15 o 
 -12   1  12        2.28        3.66      2.45 o 
 -11   1  12       99.01       99.16      8.48 o 
 -10   1  12       30.32       26.69      3.59 o 
  -9   1  12        4.49        8.34      2.77 o 
  -8   1  12       65.15       71.02      6.00 o 
  -7   1  12       23.51       21.08      3.03 o 
  -6   1  12       35.97       27.92      2.70 o 
  -5   1  12       22.13       18.57      2.30 o 
  -4   1  12        7.90        7.56      2.58 o 
  -3   1  12       46.55       46.87      4.00 o 
  -2   1  12       54.57       55.43      4.24 o 
  -1   1  12      131.94      146.14      6.53 o 
   0   1  12       70.40       67.10      4.44 o 
   1   1  12       31.27       29.89      3.14 o 
   2   1  12      135.64      142.55      6.12 o 
   3   1  12        9.10        8.03      1.75 o 
   4   1  12       35.64       36.96      4.07 o 
   5   1  12      183.19      188.97      9.81 o 
   6   1  12        6.04        5.22      2.63 o 
   7   1  12        0.03       -3.35      3.76 o 
   8   1  12        5.36        5.72      3.58 o 
   9   1  12        3.87        2.77      2.74 o 
  10   1  12      289.59      292.06     12.49 o 
  11   1  12      485.50      502.81     14.38 o 
  12   1  12       13.44       16.16      2.40 o 
 -13   2  12       22.88       21.47      2.92 o 
 -12   2  12      150.09      161.45      9.32 o 
 -11   2  12      283.56      308.61     14.22 o 
 -10   2  12       16.21       15.57      2.86 o 
  -9   2  12       87.15       76.62      5.81 o 
  -8   2  12        0.01        2.39      2.29 o 
  -7   2  12       11.85        7.57      2.60 o 
  -6   2  12        0.00       -2.60      2.60 o 
  -5   2  12       25.15       22.44      3.66 o 
  -4   2  12      518.44      526.94     12.63 o 
  -3   2  12      166.32      163.82      7.26 o 
  -2   2  12       12.37       11.56      2.45 o 
  -1   2  12       70.54       68.59      5.65 o 
   0   2  12       23.63       18.36      5.35 o 
   1   2  12        2.63        3.56      2.19 o 
   2   2  12       12.33       10.74      2.87 o 
   3   2  12       65.72       59.42      5.06 o 
   4   2  12        3.11        2.51      2.36 o 
   5   2  12       22.86       27.04      6.16 o 
   6   2  12      109.88      115.44      6.24 o 
   7   2  12      142.08      150.41      6.60 o 
   8   2  12       28.48       25.41      5.07 o 
   9   2  12       37.71       40.07      5.39 o 
  10   2  12      867.79      926.16     21.08 o 
  11   2  12        1.64        2.16      1.58 o 
  12   2  12        0.83        0.98      1.01 o 
 -12   3  12        8.49        6.95      1.55 o 
 -11   3  12        7.39        7.31      2.62 o 
 -10   3  12        1.36        4.17      1.72 o 
  -9   3  12       46.49       43.57      2.90 o 
  -8   3  12       79.24       87.07      5.69 o 
  -7   3  12       43.92       41.39      4.61 o 
  -6   3  12        0.47       -0.47      2.34 o 
  -5   3  12       21.74       22.78      3.45 o 
  -4   3  12       54.62       58.79      5.32 o 
  -3   3  12      153.31      152.40      6.61 o 
  -2   3  12        6.65        6.89      2.20 o 
  -1   3  12        5.78        6.51      1.94 o 
   0   3  12      220.95      224.82      7.73 o 
   1   3  12      205.29      201.56      7.22 o 
   2   3  12       18.65       19.86      3.29 o 
   3   3  12      114.02      109.85      9.55 o 
   4   3  12        2.37        1.73      1.97 o 
   5   3  12       51.24       52.63      4.41 o 
   6   3  12       86.15      103.09      5.72 o 
   7   3  12      335.82      362.78      9.66 o 
   8   3  12       25.37       25.39      3.91 o 
   9   3  12      425.77      429.19     30.15 o 
  10   3  12       71.87       72.11      5.04 o 
 -10   4  12       69.40       62.13      4.05 o 
  -9   4  12       13.92        8.97      1.40 o 
  -8   4  12        2.47        2.58      1.24 o 
  -7   4  12       64.62       66.09      4.30 o 
  -6   4  12      337.97      382.96     11.13 o 
  -5   4  12      168.42      172.84      7.05 o 
  -4   4  12       45.07       42.83      3.30 o 
  -3   4  12       46.48       54.49      3.61 o 
  -2   4  12       21.25       24.05      2.98 o 
  -1   4  12       27.69       31.35      3.38 o 
   0   4  12       37.12       40.51      5.68 o 
   1   4  12      282.97      304.80      9.48 o 
   2   4  12        9.08        8.68      2.30 o 
   3   4  12       11.83       11.86      2.23 o 
   4   4  12       34.75       35.24      3.23 o 
   5   4  12       10.96       11.30      4.16 o 
   6   4  12       56.77       57.35      6.10 o 
   7   4  12       97.31      107.91      4.31 o 
   8   4  12       87.91       77.14     10.13 o 
  -7   5  12       40.89       40.67      3.26 o 
  -6   5  12        4.25        3.19      1.53 o 
  -5   5  12        3.83        3.89      4.01 o 
  -4   5  12       10.71       12.77      1.69 o 
  -3   5  12        1.20        1.79      1.54 o 
  -2   5  12      105.32      110.99      4.54 o 
  -1   5  12        3.68        5.31      2.23 o 
   0   5  12      130.12      136.48      7.54 o 
   1   5  12      152.85      159.20      8.18 o 
   2   5  12        1.27        0.67      1.88 o 
   3   5  12       13.88       12.77      2.63 o 
   4   5  12        4.17        7.01      2.07 o 
   5   5  12       40.53       38.57      3.42 o 
   6   5  12        5.44        4.81      1.36 o 
 -13   1  13       36.39       32.95      2.93 o 
 -12   1  13       40.13       37.24      3.89 o 
 -11   1  13        0.60        3.30      1.92 o 
 -10   1  13       56.78       63.40      6.47 o 
  -9   1  13       15.37       15.09      2.80 o 
  -8   1  13       27.64       25.51      2.67 o 
  -7   1  13       27.78       22.86      2.74 o 
  -6   1  13       72.59       73.57      4.59 o 
  -5   1  13       63.99       55.87      4.06 o 
  -4   1  13        2.30        3.31      1.39 o 
  -3   1  13        1.61        2.17      1.78 o 
  -2   1  13        2.32        4.22      1.86 o 
  -1   1  13      173.23      163.19      9.37 o 
   0   1  13       26.02       33.87      3.29 o 
   1   1  13        0.10        0.76      1.60 o 
   2   1  13        5.69        4.27      2.66 o 
   3   1  13       28.59       33.56      8.70 o 
   4   1  13       23.01       30.65      3.59 o 
   5   1  13       38.23       40.60      3.89 o 
   6   1  13        1.48        2.05      2.88 o 
   7   1  13        2.91        4.05      2.67 o 
   8   1  13        0.60        2.11      2.24 o 
   9   1  13        5.02        9.19      2.54 o 
  10   1  13        0.01        1.89      1.55 o 
 -12   2  13       34.91       27.83      2.24 o 
 -11   2  13      114.26      115.73      7.40 o 
 -10   2  13        0.34       -1.41      2.24 o 
  -9   2  13        1.53       -0.07      1.76 o 
  -8   2  13        9.12       10.17      2.78 o 
  -7   2  13       65.77       71.50      5.44 o 
  -6   2  13       11.93        8.61      3.16 o 
  -5   2  13       96.30       93.17      6.37 o 
  -4   2  13      368.44      371.77     12.30 o 
  -3   2  13       29.56       26.77      3.14 o 
  -2   2  13      411.36      443.53     11.04 o 
  -1   2  13       55.34       69.36      4.70 o 
   0   2  13       28.13       31.58      3.94 o 
   1   2  13      138.22      143.44      7.38 o 
   2   2  13       56.82       56.88      4.81 o 
   3   2  13      117.66      113.23      6.28 o 
   4   2  13      115.15      118.09      6.16 o 
   5   2  13      103.89      109.31      6.02 o 
   6   2  13      403.22      429.94     16.92 o 
   7   2  13        4.11        4.86      2.96 o 
   8   2  13      426.80      488.59     15.69 o 
   9   2  13        3.50        6.16      2.32 o 
  10   2  13       30.84       32.01      3.32 o 
 -11   3  13       16.15       10.84      1.97 o 
 -10   3  13       10.79       10.24      2.41 o 
  -9   3  13      102.75       93.94      6.90 o 
  -8   3  13       25.85       20.75      2.68 o 
  -7   3  13        8.47        7.05      2.10 o 
  -6   3  13        0.69        0.32      1.75 o 
  -5   3  13       80.42       86.44      7.91 o 
  -4   3  13       22.54       24.57      3.38 o 
  -3   3  13       40.23       37.63      4.03 o 
  -2   3  13      177.08      191.27      6.69 o 
  -1   3  13       68.52       75.75      4.73 o 
   0   3  13        1.74        4.52      1.78 o 
   1   3  13       33.92       29.24      2.72 o 
   2   3  13        1.40       -0.09      1.78 o 
   3   3  13        3.48        4.39      1.50 o 
   4   3  13        6.91        6.39      1.47 o 
   5   3  13        6.89        6.52      1.85 o 
   6   3  13       15.32       13.14      3.51 o 
   7   3  13        3.38        0.89      1.15 o 
   8   3  13        0.74        2.00      1.45 o 
   9   3  13       12.94       12.38      2.05 o 
  -8   4  13       39.15       38.81      3.23 o 
  -7   4  13        5.91        3.43      0.88 o 
  -6   4  13       12.94        7.97      1.58 o 
  -5   4  13      516.81      557.65     18.62 o 
  -4   4  13       18.42       20.13      2.98 o 
  -3   4  13       44.74       48.28      5.22 o 
  -2   4  13       49.82       53.49      5.64 o 
  -1   4  13      140.87      162.24      9.28 o 
   0   4  13        9.77       14.68      3.44 o 
   1   4  13       86.14       79.54      4.26 o 
   2   4  13      212.00      221.42      7.05 o 
   3   4  13      150.82      145.38      5.32 o 
   4   4  13       58.24       53.71      3.75 o 
   5   4  13      200.89      187.88      8.12 o 
   6   4  13      167.90      164.25      6.32 o 
  -2   5  13       35.63       35.56      3.12 o 
  -1   5  13      135.61      148.24      6.25 o 
   0   5  13       54.16       50.55      3.80 o 
   1   5  13       54.90       53.09      3.82 o 
   2   5  13       45.16       45.56      3.37 o 
 -10   0  14       26.21       23.61      3.03 o 
  -9   0  14       40.06       32.57      4.02 o 
  -8   0  14      141.44      131.87      8.52 o 
  -7   0  14        6.83       12.31      3.31 o 
  -6   0  14        2.69        2.34      1.57 o 
  -5   0  14      562.15      505.37     15.82 o 
  -4   0  14       34.02       31.57      3.47 o 
  -3   0  14        0.09       -1.68      1.68 o 
  -2   0  14      333.31      327.83     15.84 o 
  -1   0  14      211.88      199.22     12.66 o 
   0   0  14      187.51      200.73     12.40 o 
   1   0  14       45.91       46.51      6.27 o 
   2   0  14        0.55        1.64      2.84 o 
   3   0  14       39.17       35.48      5.32 o 
   4   0  14       18.06       25.03      4.48 o 
   5   0  14      100.50       99.19      7.43 o 
   6   0  14      219.56      243.56     10.72 o 
   7   0  14      411.05      437.37     12.94 o 
   8   0  14      536.94      513.33     12.00 o 
 -11   1  14       69.06       49.92      3.74 o 
 -10   1  14       10.94        8.68      2.31 o 
  -9   1  14       64.44       60.69      5.76 o 
  -8   1  14       33.53       30.27      3.13 o 
  -7   1  14      252.73      244.73      6.66 o 
  -6   1  14      117.38      110.64      4.80 o 
  -5   1  14        8.14        6.37      1.71 o 
  -4   1  14      211.41      189.19      6.58 o 
  -3   1  14       45.59       41.36      3.29 o 
  -2   1  14        2.25        2.71      1.28 o 
  -1   1  14       71.29       70.31      4.97 o 
   0   1  14       15.56       16.53      2.22 o 
   1   1  14        0.23       -1.75      1.75 o 
   2   1  14       92.32       96.11      7.34 o 
   3   1  14        2.30        4.46      4.01 o 
   4   1  14       67.47       75.88      7.19 o 
   5   1  14        9.70        7.48      2.80 o 
   6   1  14        7.07        8.35      2.75 o 
   7   1  14        2.26        3.16      1.95 o 
   8   1  14      146.06      163.71      7.66 o 
   9   1  14       17.29       14.35      2.15 o 
 -10   2  14        0.34       -0.43      1.32 o 
  -9   2  14        6.90        6.22      2.29 o 
  -8   2  14      116.02      116.94      5.44 o 
  -7   2  14        0.01       -1.45      1.61 o 
  -6   2  14       75.76       78.42      5.07 o 
  -5   2  14      367.70      372.07     10.88 o 
  -4   2  14       55.38       59.13      5.79 o 
  -3   2  14       62.93       56.05      4.65 o 
  -2   2  14       34.95       30.66      2.98 o 
  -1   2  14       59.33       62.09      3.92 o 
   0   2  14        7.03        8.72      1.88 o 
   1   2  14      114.05      114.33      4.96 o 
   2   2  14        9.11       13.36      2.47 o 
   3   2  14        4.10        5.90      1.76 o 
   4   2  14       26.82       28.23      2.68 o 
   5   2  14       22.87       19.36      3.82 o 
   6   2  14        8.12        4.53      2.27 o 
   7   2  14      114.58      119.67      6.98 o 
   8   2  14       15.03       12.12      2.22 o 
  -9   3  14       11.16        9.80      1.82 o 
  -8   3  14       18.15       18.17      2.28 o 
  -7   3  14       64.03       62.90      3.65 o 
  -6   3  14      180.12      168.55      6.18 o 
  -5   3  14      148.36      148.51      6.09 o 
  -4   3  14        0.42       -0.43      1.44 o 
  -3   3  14      490.25      531.01     11.64 o 
  -2   3  14      119.18      142.99      6.21 o 
  -1   3  14       12.98       15.48      2.12 o 
   0   3  14      123.76      136.89      4.84 o 
   1   3  14        4.37        5.70      1.37 o 
   2   3  14       43.62       44.57      2.68 o 
   3   3  14       77.00       72.89      3.65 o 
   4   3  14      138.55      144.57      5.16 o 
   5   3  14       41.02       40.05      2.52 o 
   6   3  14        2.25       -1.45      1.49 o 
   7   3  14      343.15      299.40      8.15 o 
  -5   4  14        0.01       -0.57      1.44 o 
  -4   4  14        0.09       -0.39      1.36 o 
  -3   4  14        2.11        1.68      1.78 o 
  -2   4  14       26.01       28.11      3.36 o 
  -1   4  14       85.10       84.50      5.54 o 
   0   4  14        0.26        3.10      1.79 o 
   1   4  14       72.76       73.03      4.94 o 
   2   4  14        1.38        3.69      1.67 o 
   3   4  14       49.35       47.75      3.51 o 
  -9   1  15        0.05        4.08      1.54 o 
  -8   1  15       27.40       26.12      3.36 o 
  -7   1  15       12.87       18.51      3.32 o 
  -6   1  15      293.63      284.52     13.04 o 
  -5   1  15      145.88      130.25      4.40 o 
  -4   1  15      278.89      263.93      6.44 o 
  -3   1  15      382.87      351.33      8.19 o 
  -2   1  15      141.16      137.22      4.82 o 
  -1   1  15      192.98      186.43      4.89 o 
   0   1  15       23.03       28.42      3.38 o 
   1   1  15       33.40       42.52      5.19 o 
   2   1  15        2.34        1.30      2.11 o 
   3   1  15      112.10      111.69      7.59 o 
   4   1  15        0.13        1.06      1.86 o 
   5   1  15      267.86      258.01     10.00 o 
   6   1  15        1.34        0.29      1.39 o 
   7   1  15      319.91      273.93      7.75 o 
  -8   2  15       92.87       94.17      5.32 o 
  -7   2  15        2.10        1.61      1.05 o 
  -6   2  15      155.51      151.69      5.49 o 
  -5   2  15       15.22       21.40      2.40 o 
  -4   2  15      240.90      240.45      7.38 o 
  -3   2  15      354.53      341.47      8.86 o 
  -2   2  15       63.99       68.27      4.17 o 
  -1   2  15       16.91       15.37      2.22 o 
   0   2  15      193.07      188.68      5.32 o 
   1   2  15        6.70        6.77      1.15 o 
   2   2  15       39.71       39.75      1.95 o 
   3   2  15        4.00        1.94      1.28 o 
   4   2  15       77.92       72.50      9.75 o 
   5   2  15       46.09       38.97      7.37 o 
   6   2  15       10.98        9.56      1.86 o 
  -6   3  15       22.35       16.53      2.18 o 
  -5   3  15      461.54      436.40     16.24 o 
  -4   3  15      105.68       91.50      5.59 o 
  -3   3  15       23.74       22.15      2.01 o 
  -2   3  15      326.22      326.64     17.18 o 
  -1   3  15      244.50      265.82     12.25 o 
   0   3  15       80.66       84.88      3.48 o 
   1   3  15        2.29        3.22      1.21 o 
   2   3  15       25.91       22.30      2.35 o 
   3   3  15      115.26      106.61      5.25 o 
  -5   0  16      136.69      109.59      5.57 o 
  -4   0  16       12.47       10.10      2.28 o 
  -3   0  16      228.07      199.64      8.53 o 
  -2   0  16      207.78      210.91      9.11 o 
  -1   0  16       80.05       98.30      6.45 o 
   0   0  16      191.08      199.25      8.95 o 
   1   0  16        5.87        6.52      2.27 o 
   2   0  16        7.47        2.72      1.69 o 
   3   0  16       65.30       55.14      4.40 o 
   4   0  16      172.27      150.06      6.48 o 
  -6   1  16       16.40       13.64      2.13 o 
  -5   1  16        3.36        2.40      1.56 o 
  -4   1  16       10.80       10.79      2.25 o 
  -3   1  16        0.73       -0.20      1.57 o 
  -2   1  16       39.90       35.74      5.15 o 
  -1   1  16        3.32        4.23      1.19 o 
   0   1  16        2.70        3.02      1.08 o 
   1   1  16       11.24        9.49      1.50 o 
   2   1  16        0.17       -1.08      1.08 o 
   3   1  16        3.11        3.09      1.57 o 
   4   1  16      115.56       82.52      4.50 o 
  -4   2  16       52.74       42.65      3.43 o 
  -3   2  16       38.48       38.12      3.46 o 
  -2   2  16       19.47       19.83      2.64 o 
  -1   2  16        7.24        8.41      1.86 o 
   0   2  16        9.76        9.93      1.91 o 
   1   2  16       48.56       34.45      2.99 o 
                                                 
